# Supplementary material for: Data on performance prediction for cloud service selection
Source: Data Brief. 2018 Aug 31;20:1039–43. doi: 10.1016/j.dib.2018.08.108 (PMC6138836; doi:10.1016/j.dib.2018.08.108)
Supplement: Supplementary file 4 — Supplementary material [file mmc4.xlsx]

## Sheet: Sheet1
Jobs_per_ 1Minute	Jobs_per_ 5 Minutes	Jobs_per_ 15Minutes	Mem capacity	Disk_capacity_GB	Num_of_CPU_Cores	CPU_speed_per_Core	Avg_Recieve_Kbps	Avg_Transmit_Kbps	Class_Name
3	4.2	4.9	12	128.729	6	1	27.885	3.964	'High'
4.727	5.545	6.364	12	128.729	6	1	10.935	10.227	'High'
29.727	31.273	31.909	12	128.729	6	1	27.598	0.06955	'Low'
12.2	13.7	14.8	12	128.729	6	1	27.885	3.964	'Low'
7.528	8.636	9.364	12	128.729	6	1	24.653	213.725	'High'
8.5	10.5	12.6	12	128.729	6	1	27.885	3.964	'High'
6.273	7	7.818	12	128.729	6	1	31.248	31.248	'High'
3.636	4.818	5.545	12	128.729	6	1	31.248	31.248	'High'
8.3	8.8	9.3	12	128.729	6	1	31.248	31.248	'High'
4.818	5.636	6.273	12	128.729	6	1	31.248	31.248	'High'
3.818	4.818	5.545	12	128.729	6	1	10.935	10.227	'High'
7.364	8.364	9.455	12	128.729	6	1	27.885	3.964	'High'
3.4	5.3	5.9	12	128.729	6	1	10.935	10.227	'High'
5.3	7	7.9	12	128.729	6	1	27.885	3.964	'High'
4	4.818	5.909	12	128.729	6	1	27.885	3.964	'High'
4.182	5.364	6.182	12	128.729	6	1	31.248	31.248	'High'
4.3	4.9	5.7	12	128.729	6	1	31.248	31.248	'High'
3.455	4.818	5.545	12	128.729	6	1	10.935	10.227	'High'
6.818	7.545	7.636	12	128.729	6	1	27.885	3.964	'High'
4	4.727	5.273	12	128.729	6	1	31.248	31.248	'High'
4.7	7.5	10.6	12	128.729	6	1	27.885	3.964	'High'
23.273	14.545	9.636	12	128.729	6	1	10.935	10.227	'Low'
4.636	5	5.455	12	128.729	6	1	27.885	3.964	'High'
301.2	279.8	260.6	12	128.729	6	1	27.885	3.964	'Very Low'
37.909	41.727	57.091	12	128.729	6	1	10.935	10.227	'Low'
12.818	12.727	14.273	12	128.729	6	1	10.935	10.227	'Low'
7.7	7.5	8	12	128.729	6	1	31.248	31.248	'High'
7.56	8.368	9	12	128.729	6	1	15.957	0.81214	'High'
2.9	4.7	5.9	12	128.729	6	1	27.598	0.06955	'High'
5.909	5.636	5.909	12	128.729	6	1	31.248	31.248	'High'
4.364	5.727	6.636	12	128.729	6	1	27.598	0.06955	'High'
5.091	5.727	6.182	12	128.729	6	1	10.935	10.227	'High'
3.091	4.545	5.364	12	128.729	6	1	27.885	3.964	'High'
7.012	7.972	8.624	12	128.729	6	1	15.957	0.81214	'High'
3.545	4.909	6.091	12	128.729	6	1	27.598	0.06955	'High'
6.06	6.992	7.66	12	128.729	6	1	15.957	0.81214	'High'
19.818	20.909	21.455	12	128.729	6	1	27.598	0.06955	'Low'
6.6	8.1	8.7	12	128.729	6	1	10.935	10.227	'High'
5.273	6.909	7.545	12	128.729	6	1	31.248	31.248	'High'
5	6.4	7.3	12	128.729	6	1	10.935	10.227	'High'
20.4	22	22	12	128.729	6	1	27.885	3.964	'Low'
74.727	80.091	90.727	12	128.729	6	1	27.885	3.964	'Very Low'
15.1	14.9	13.8	12	128.729	6	1	10.935	10.227	'Low'
6.576	7.328	7.944	12	128.729	6	1	17.91	2.295	'High'
7.364	7.091	7.364	12	128.729	6	1	31.248	31.248	'High'
3.3	4.7	6	12	128.729	6	1	31.248	31.248	'High'
6.684	8.024	8.872	12	128.729	6	1	24.266	92.85	'High'
6.7	8.2	8.8	12	128.729	6	1	31.248	31.248	'High'
8.364	9.455	10.091	12	128.729	6	1	10.935	10.227	'Low'
9.545	7.909	7.636	12	128.729	6	1	27.885	3.964	'High'
3.455	4.364	5.182	12	128.729	6	1	27.885	3.964	'High'
3.727	4.636	5.273	12	128.729	6	1	27.885	3.964	'High'
5.4	7.3	8.1	12	128.729	6	1	27.885	3.964	'High'
14.1	15.4	16.8	12	128.729	6	1	27.885	3.964	'Low'
4.182	5.273	6	12	128.729	6	1	10.935	10.227	'High'
9.909	9.818	8.545	12	128.729	6	1	31.248	31.248	'Low'
4.8	11.6	34.6	12	128.729	6	1	27.885	3.964	'High'
9.364	8.273	7.364	12	128.729	6	1	10.935	10.227	'High'
25.455	25.636	25.909	12	128.729	6	1	27.885	3.964	'Low'
4.727	5.545	6.091	12	128.729	6	1	10.935	10.227	'High'
6.182	7.455	8.091	12	128.729	6	1	31.248	31.248	'High'
6.4	6.872	7.328	12	128.729	6	1	18.237	5.289	'High'
4	5.273	5.909	12	128.729	6	1	10.935	10.227	'High'
18.5	22	30.4	12	128.729	6	1	27.885	3.964	'Low'
11.3	12.6	13.3	12	128.729	6	1	27.885	3.964	'High'
18.182	19.182	20.636	12	128.729	6	1	31.248	31.248	'Low'
11	11.9	12.2	12	128.729	6	1	10.935	10.227	'High'
10.818	10.455	11.091	12	128.729	6	1	27.885	3.964	'High'
13.909	14.818	15.727	12	128.729	6	1	10.935	10.227	'Low'
3.636	5.273	6.364	12	128.729	6	1	27.598	0.06955	'High'
6.215	6.888	7.442	12	128.729	6	1	30.232	17.046	'High'
8.1	7.7	6.8	12	128.729	6	1	31.248	31.248	'High'
7.091	7.545	8.273	12	128.729	6	1	31.248	31.248	'High'
6.364	7.545	9.455	12	128.729	6	1	31.248	31.248	'High'
5	6.364	7.455	12	128.729	6	1	27.598	0.06955	'High'
6.348	6.56	6.98	12	128.729	6	1	18.536	5.457	'High'
3.182	5.091	5.455	12	128.729	6	1	27.885	3.964	'High'
3.2	4.6	5.7	12	128.729	6	1	31.248	31.248	'High'
4.273	4.818	5.545	12	128.729	6	1	31.248	31.248	'High'
22	23.909	25.545	12	128.729	6	1	27.885	3.964	'Low'
10.909	10.636	10.545	12	128.729	6	1	27.885	3.964	'Low'
4.9	6.5	7.4	12	128.729	6	1	31.248	31.248	'High'
6	7.636	8.182	12	128.729	6	1	27.885	3.964	'High'
3.7	4.6	5.2	12	128.729	6	1	10.935	10.227	'High'
3.909	4.909	5.364	12	128.729	6	1	27.885	3.964	'High'
189.6	211.1	215.8	12	128.729	6	1	10.935	10.227	'Very Low'
4.909	5.636	6	12	128.729	6	1	10.935	10.227	'High'
6	8	9.2	12	128.729	6	1	10.935	10.227	'High'
9	9.818	10.182	12	128.729	6	1	31.248	31.248	'High'
4.9	6.6	7.7	12	128.729	6	1	27.885	3.964	'High'
11.455	12.909	14.182	12	128.729	6	1	31.248	31.248	'High'
5.496	5.892	6.292	12	128.729	6	1	18.536	5.457	'High'
4.818	6.273	7.091	12	128.729	6	1	10.935	10.227	'High'
7.273	8.909	10.636	12	128.729	6	1	27.885	3.964	'High'
5.371	5.777	6.219	12	128.729	6	1	18.536	5.457	'High'
5.364	5.727	6.364	12	128.729	6	1	31.248	31.248	'High'
6.3	7.2	8.2	12	128.729	6	1	10.935	10.227	'High'
3.6	4.6	5.6	12	128.729	6	1	10.935	10.227	'High'
10.455	11.182	10.545	12	128.729	6	1	27.885	3.964	'Low'
4.182	4.727	5.455	12	128.729	6	1	10.935	10.227	'High'
10.3	9.8	8.7	12	128.729	6	1	27.885	3.964	'Low'
5.829	6.924	7.629	12	128.729	6	1	24.653	213.725	'High'
3.818	4.273	4.909	12	128.729	6	1	27.885	3.964	'High'
8.455	7.909	7.091	12	128.729	6	1	27.885	3.964	'High'
3.2	4.5	5.4	12	128.729	6	1	27.885	3.964	'High'
7.182	7.545	8.182	12	128.729	6	1	27.885	3.964	'High'
182.545	192.818	194.455	12	128.729	6	1	10.935	10.227	'Very Low'
3.4	4.6	5.2	12	128.729	6	1	10.935	10.227	'High'
52.8	45.2	31.2	12	128.729	6	1	10.935	10.227	'Low'
10.455	12	13.182	12	128.729	6	1	27.885	3.964	'High'
4	5.2	5.8	12	128.729	6	1	31.248	31.248	'High'
9.636	11.273	12.273	12	128.729	6	1	27.885	3.964	'High'
3	4	4.9	12	128.729	6	1	27.885	3.964	'High'
8.455	9.091	9.545	12	128.729	6	1	10.935	10.227	'Low'
3.909	5.455	6.455	12	128.729	6	1	27.598	0.06955	'High'
5.727	5.818	6.364	12	128.729	6	1	10.935	10.227	'High'
8.909	10.091	10.909	12	128.729	6	1	27.885	3.964	'High'
10.273	10.091	10.909	12	128.729	6	1	10.935	10.227	'Low'
8.091	8.091	8.545	12	128.729	6	1	10.935	10.227	'High'
4.545	5.182	5.909	12	128.729	6	1	10.935	10.227	'High'
3	4.6	5.4	12	128.729	6	1	27.885	3.964	'High'
2.8	5	5.9	12	128.729	6	1	27.598	0.06955	'High'
4.4	5.3	6.2	12	128.729	6	1	31.248	31.248	'High'
13.5	13.6	13.9	12	128.729	6	1	31.248	31.248	'Low'
4.545	5.273	6	12	128.729	6	1	31.248	31.248	'High'
5.252	5.808	6.368	12	128.729	6	1	14.406	4.606	'High'
10.2	11.6	11.3	12	128.729	6	1	10.935	10.227	'Low'
4.5	6.1	6.9	12	128.729	6	1	27.885	3.964	'High'
5.273	6.273	7	12	128.729	6	1	27.885	3.964	'High'
7.364	8.727	9	12	128.729	6	1	31.248	31.248	'High'
220.909	191.636	158.364	12	128.729	6	1	10.935	10.227	'Very Low'
6.455	7.364	8.182	12	128.729	6	1	10.935	10.227	'High'
19.5	22.7	23.4	12	128.729	6	1	27.598	0.06955	'Low'
4.1	6.1	6.9	12	128.729	6	1	27.885	3.964	'High'
3.3	4.5	5.5	12	128.729	6	1	10.935	10.227	'High'
247.091	246.818	243	12	128.729	6	1	10.935	10.227	'Very Low'
4.364	5	5.364	12	128.729	6	1	31.248	31.248	'High'
5.82	6.132	6.52	12	128.729	6	1	18.536	5.457	'High'
4.455	5.909	6.909	12	128.729	6	1	27.598	0.06955	'High'
576.091	563.545	483.364	12	128.729	6	1	10.935	10.227	'Very Low'
6.364	8.091	8.727	12	128.729	6	1	10.935	10.227	'High'
9.818	10	9.091	12	128.729	6	1	27.885	3.964	'Low'
11.909	12.636	13	12	128.729	6	1	31.248	31.248	'High'
8.545	10.818	12.091	12	128.729	6	1	10.935	10.227	'High'
5.7	8.9	11.8	12	128.729	6	1	27.885	3.964	'High'
4.8	6.5	7.5	12	128.729	6	1	27.885	3.964	'High'
7.7	7.8	9.3	12	128.729	6	1	10.935	10.227	'High'
4.636	5.727	6.545	12	128.729	6	1	10.935	10.227	'High'
28.761	28.809	29.131	12	128.729	6	1	18.536	5.457	'High'
7.091	7.273	7.818	12	128.729	6	1	10.935	10.227	'High'
15.909	15.545	15	12	128.729	6	1	31.248	31.248	'Low'
5.364	5.909	6.727	12	128.729	6	1	27.598	0.06955	'High'
5.5	5.5	6.1	12	128.729	6	1	10.935	10.227	'High'
8.273	8.818	10.455	12	128.729	6	1	31.248	31.248	'High'
4.545	5.364	6	12	128.729	6	1	10.935	10.227	'High'
12.7	13.8	14.7	12	128.729	6	1	27.598	0.06955	'Low'
10.657	11.968	12.805	12	128.729	6	1	27.598	0.06955	'High'
61.091	61.545	57.364	12	128.729	6	1	27.885	3.964	'Very Low'
3.636	5.455	6.364	12	128.729	6	1	27.598	0.06955	'High'
4.636	4.727	5.364	12	128.729	6	1	27.885	3.964	'High'
4.091	4.818	5.182	12	128.729	6	1	27.885	3.964	'High'
7.727	7.545	8.182	12	128.729	6	1	27.598	0.06955	'High'
4.273	5	5.364	12	128.729	6	1	10.935	10.227	'High'
4.6	4.9	5.3	12	128.729	6	1	10.935	10.227	'High'
4.4	5.8	6.8	12	128.729	6	1	10.935	10.227	'High'
22	23.182	24.273	12	128.729	6	1	27.885	3.964	'Low'
6.455	8.273	10.364	12	128.729	6	1	10.935	10.227	'High'
5.753	6.968	7.729	12	128.729	6	1	24.653	213.725	'High'
7.091	8.091	8.909	12	128.729	6	1	27.885	3.964	'High'
6.182	6.909	7.273	12	128.729	6	1	10.935	10.227	'High'
26.3	27.9	28.6	12	128.729	6	1	27.885	3.964	'Low'
49.182	37	22.182	12	128.729	6	1	10.935	10.227	'Low'
4.476	5.008	5.5	12	128.729	6	1	18.237	5.289	'High'
3.818	4.364	4.909	12	128.729	6	1	27.885	3.964	'High'
34.364	35	31.364	12	128.729	6	1	10.935	10.227	'Low'
3.6	5	5.9	12	128.729	6	1	27.885	3.964	'High'
8.5	10.5	11.7	12	128.729	6	1	10.935	10.227	'High'
15.4	17.4	18.3	12	128.729	6	1	31.248	31.248	'Low'
11.4	11.2	11.8	12	128.729	6	1	31.248	31.248	'High'
12.545	12.727	13.091	12	128.729	6	1	31.248	31.248	'Low'
4.4	4.8	5.2	12	128.729	6	1	10.935	10.227	'High'
3.2	4.7	5.6	12	128.729	6	1	31.248	31.248	'High'
61.9	62.9	60.7	12	128.729	6	1	27.885	3.964	'Very Low'
4.2	6.7	7.9	12	128.729	6	1	27.598	0.06955	'High'
4.364	5.091	5.909	12	128.729	6	1	27.885	3.964	'High'
22.1	23.6	24.1	12	128.729	6	1	27.885	3.964	'Low'
4.182	6.182	7	12	128.729	6	1	27.885	3.964	'High'
5.7	7.7	9.2	12	128.729	6	1	27.598	0.06955	'High'
4	4.545	5.273	12	128.729	6	1	27.885	3.964	'High'
4.909	5.091	5.364	12	128.729	6	1	27.885	3.964	'High'
5.235	6.554	7.378	12	128.729	6	1	24.266	92.85	'High'
4.9	6.6	7.4	12	128.729	6	1	31.248	31.248	'High'
3.182	4.273	5.182	12	128.729	6	1	27.885	3.964	'High'
11.818	11.909	12.364	12	128.729	6	1	31.248	31.248	'Low'
8.182	8.091	7.273	12	128.729	6	1	27.885	3.964	'High'
4.273	4.455	4.818	12	128.729	6	1	27.885	3.964	'High'
41.3	38.1	35.8	12	128.729	6	1	27.885	3.964	'Low'
6.182	5.636	6.182	12	128.729	6	1	27.885	3.964	'High'
6.248	6.872	7.46	12	128.729	6	1	30.232	17.046	'High'
4.1	5	5.7	12	128.729	6	1	10.935	10.227	'High'
14.765	8.121	8.105	20	128.729	8	1	24.727	140.601	'High'
19.273	20.545	20.636	20	128.729	8	1	25.981	136.945	'High'
1.4	1.2	1.2	20	128.729	8	1	21.938	125.409	'High'
6	6	5.6	20	128.729	8	1	90.645	170.236	'High'
7.455	7.545	7.182	20	128.729	8	1	90.645	170.236	'High'
11.182	6.455	4.636	20	128.729	8	1	25.981	136.945	'High'
1.4	1.3	1.3	20	128.729	8	1	87.938	69.884	'High'
28.182	29	28.818	20	128.729	8	1	90.645	170.236	'Low'
7.563	8.13	8.114	20	128.729	8	1	69.021	354.095	'High'
13	11.1	7.9	20	128.729	8	1	21.938	125.409	'High'
6.5	7.1	8.2	20	128.729	8	1	90.645	170.236	'High'
2.3	2.6	3.1	20	128.729	8	1	90.645	170.236	'High'
2.7	2.5	2	20	128.729	8	1	25.981	136.945	'High'
14.8	14.8	14.9	20	128.729	8	1	25.981	136.945	'High'
8.364	8.727	9.727	20	128.729	8	1	90.645	170.236	'High'
43	40.818	40.273	20	128.729	8	1	25.981	136.945	'Low'
2.065	3.931	3.984	20	128.729	8	1	21.938	125.409	'High'
30.3	30.7	32.7	20	128.729	8	1	25.981	136.945	'Low'
5.636	4.455	3.182	20	128.729	8	1	90.645	170.236	'High'
4.3	5.3	6.3	20	128.729	8	1	25.981	136.945	'High'
3.9	3.2	2.9	20	128.729	8	1	90.645	170.236	'High'
25.3	24.8	23.7	20	128.729	8	1	87.938	69.884	'Low'
38.2	36.6	35.7	20	128.729	8	1	87.938	69.884	'Low'
22.5	24.5	28.5	20	128.729	8	1	25.981	136.945	'Low'
3.5	3.5	3.7	20	128.729	8	1	87.938	69.884	'High'
20.4	19.5	21.9	20	128.729	8	1	87.938	69.884	'High'
41.818	42.091	43.545	20	128.729	8	1	90.645	170.236	'Low'
1.7	1.6	1.5	20	128.729	8	1	25.981	136.945	'High'
3.5	4.2	4.9	20	128.729	8	1	25.981	136.945	'High'
3.909	4	3	20	128.729	8	1	25.981	136.945	'High'
32.1	32.7	28.9	20	128.729	8	1	25.981	136.945	'Low'
4.6	4.4	4.9	20	128.729	8	1	25.981	136.945	'High'
2.636	2	1.636	20	128.729	8	1	25.981	136.945	'High'
5.598	12.508	12.553	20	128.729	8	1	53.477	78.912	'Very High'
38.709	36.943	36.935	20	128.729	8	1	53.477	78.912	'Low'
1	1.091	1	20	128.729	8	1	90.645	170.236	'High'
32.273	34	33.818	20	128.729	8	1	90.645	170.236	'Low'
3.3	2.7	2.9	20	128.729	8	1	87.938	69.884	'High'
11.389	2.838	2.842	20	128.729	8	1	69.021	354.095	'High'
11	12.7	14.6	20	128.729	8	1	25.981	136.945	'High'
34.8	34.9	37.5	20	128.729	8	1	25.981	136.945	'Low'
35.17	36.508	36.488	20	128.729	8	1	53.477	78.912	'Low'
14.9	13.6	12.9	20	128.729	8	1	90.645	170.236	'High'
5.829	7.838	7.818	20	128.729	8	1	24.727	140.601	'High'
6.7	5.8	4.4	20	128.729	8	1	90.645	170.236	'High'
10.6	12.8	14.4	20	128.729	8	1	90.645	170.236	'High'
2.182	1.909	2	20	128.729	8	1	25.981	136.945	'High'
19.4	21.5	23.6	20	128.729	8	1	25.981	136.945	'High'
11.364	11.727	9.636	20	128.729	8	1	25.981	136.945	'High'
1.2	1.1	1.1	20	128.729	8	1	25.981	136.945	'High'
4.3	4.7	4.2	20	128.729	8	1	90.645	170.236	'High'
1.5	2	2.2	20	128.729	8	1	87.938	69.884	'High'
3.3	3.5	3.8	20	128.729	8	1	25.981	136.945	'High'
7.2	4.9	3.7	20	128.729	8	1	90.645	170.236	'High'
56.9	55.7	52.7	20	128.729	8	1	21.938	125.409	'Very Low'
9	5.1	3.5	20	128.729	8	1	25.981	136.945	'High'
1.5	1.6	1.9	20	128.729	8	1	90.645	170.236	'High'
8.545	9.182	9.545	20	128.729	8	1	25.981	136.945	'High'
29.182	29.091	29	20	128.729	8	1	25.981	136.945	'Low'
6.02	7.243	7.182	20	128.729	8	1	36.23	220.343	'High'
5	4.8	3.9	20	128.729	8	1	90.645	170.236	'High'
4.273	4.182	4.091	20	128.729	8	1	87.938	69.884	'High'
2.2	2.2	2.8	20	128.729	8	1	25.981	136.945	'High'
12.273	11.091	10.091	20	128.729	8	1	87.938	69.884	'High'
3.8	3.8	4.3	20	128.729	8	1	87.938	69.884	'High'
2.909	2.727	2.455	20	128.729	8	1	87.938	69.884	'High'
4.6	5.6	6	20	128.729	8	1	87.938	69.884	'High'
1.364	1.455	1.273	20	128.729	8	1	90.645	170.236	'High'
5.073	6.939	6.902	20	128.729	8	1	24.727	140.601	'High'
25.727	28.727	29.182	20	128.729	8	1	25.981	136.945	'High'
3.909	3.818	4.636	20	128.729	8	1	87.938	69.884	'High'
8.8	6.8	6	20	128.729	8	1	25.981	136.945	'High'
1.6	1.8	2	20	128.729	8	1	21.938	125.409	'High'
30.7	30.6	31.4	20	128.729	8	1	25.981	136.945	'Low'
3.6	4	4.7	20	128.729	8	1	87.938	69.884	'High'
16.5	14.8	11.7	20	128.729	8	1	25.981	136.945	'High'
3.312	2.841	2.789	20	128.729	8	1	36.23	220.343	'High'
34.9	35	34.2	20	128.729	8	1	25.981	136.945	'Low'
2.2	2.3	2.4	20	128.729	8	1	87.938	69.884	'High'
2.036	2.98	3.012	20	128.729	8	1	36.23	220.343	'High'
20.9	20.7	19.5	20	128.729	8	1	87.938	69.884	'High'
9	9.1	10	20	128.729	8	1	90.645	170.236	'Very High'
3.2	2.7	3.6	20	128.729	8	1	90.645	170.236	'High'
2.455	2.182	2.091	20	128.729	8	1	25.981	136.945	'High'
2	2	2	20	128.729	8	1	87.938	69.884	'High'
5.636	5.545	6.364	20	128.729	8	1	90.645	170.236	'High'
2	2.2	1.9	20	128.729	8	1	90.645	170.236	'High'
15.8	16	14.8	20	128.729	8	1	87.938	69.884	'High'
2.4	2.3	2.4	20	128.729	8	1	90.645	170.236	'High'
17.9	15.1	11.1	20	128.729	8	1	25.981	136.945	'High'
1.3	1.7	2.3	20	128.729	8	1	87.938	69.884	'High'
21.4	21.6	21.3	20	128.729	8	1	25.981	136.945	'High'
9	9.8	8.7	20	128.729	8	1	25.981	136.945	'High'
6.7	7.5	8.9	20	128.729	8	1	90.645	170.236	'High'
2.273	2.182	2.364	20	128.729	8	1	87.938	69.884	'High'
9.4	10.2	10.8	20	128.729	8	1	87.938	69.884	'High'
13.7	12.1	10.2	20	128.729	8	1	21.938	125.409	'High'
23.364	21.091	19.818	20	128.729	8	1	87.938	69.884	'High'
4.4	4.6	4.3	20	128.729	8	1	25.981	136.945	'High'
7.4	8.1	9.4	20	128.729	8	1	90.645	170.236	'High'
1.8	2.1	2	20	128.729	8	1	25.981	136.945	'High'
4.9	5.4	5.6	20	128.729	8	1	90.645	170.236	'High'
9.3	11.2	12.1	20	128.729	8	1	90.645	170.236	'High'
9	5.727	4.182	20	128.729	8	1	90.645	170.236	'High'
28.3	28.3	28.2	20	128.729	8	1	90.645	170.236	'Low'
5	4.8	5.2	20	128.729	8	1	90.645	170.236	'High'
23.1	24	27	20	128.729	8	1	25.981	136.945	'High'
14.4	14.9	14.9	20	128.729	8	1	90.645	170.236	'High'
1.545	1.091	1	20	128.729	8	1	21.938	125.409	'High'
1.8	1.8	2.1	20	128.729	8	1	87.938	69.884	'High'
9.364	9.273	10.182	20	128.729	8	1	90.645	170.236	'High'
12.7	12.5	13.3	20	128.729	8	1	87.938	69.884	'High'
1.8	2	2	20	128.729	8	1	90.645	170.236	'High'
11.9	12.5	12.5	20	128.729	8	1	87.938	69.884	'High'
2.9	3.4	4.1	20	128.729	8	1	90.645	170.236	'High'
3.182	2.818	2.636	20	128.729	8	1	90.645	170.236	'High'
7.818	6.364	5.182	20	128.729	8	1	87.938	69.884	'High'
5.6	6.4	9.1	20	128.729	8	1	25.981	136.945	'High'
1.455	1.727	2.455	20	128.729	8	1	87.938	69.884	'High'
29.142	20.304	20.324	20	128.729	8	1	53.477	78.912	'High'
3.709	2.644	2.628	20	128.729	8	1	53.477	78.912	'High'
7.2	6.4	4.6	20	128.729	8	1	25.981	136.945	'High'
13.636	14.727	15.636	20	128.729	8	1	90.645	170.236	'High'
5.3	5.7	5.6	20	128.729	8	1	90.645	170.236	'High'
19.1	21.8	24.2	20	128.729	8	1	90.645	170.236	'High'
4	4.364	4.818	20	128.729	8	1	90.645	170.236	'High'
8.4	8.8	8.1	20	128.729	8	1	87.938	69.884	'High'
2.6	2.1	2.1	20	128.729	8	1	90.645	170.236	'High'
1.2	1.2	1	20	128.729	8	1	25.981	136.945	'High'
27.9	27.9	27.7	20	128.729	8	1	25.981	136.945	'High'
5.5	5.3	5	20	128.729	8	1	90.645	170.236	'High'
43.1	43.6	42.4	20	128.729	8	1	25.981	136.945	'Low'
13.818	12.455	11.727	20	128.729	8	1	25.981	136.945	'High'
1.818	2	2.455	20	128.729	8	1	25.981	136.945	'High'
30.4	32.4	35.3	20	128.729	8	1	25.981	136.945	'Low'
47.7	43.8	38.9	20	128.729	8	1	87.938	69.884	'Low'
2.992	6.919	6.874	20	128.729	8	1	24.727	140.601	'High'
4.9	5.3	5.4	20	128.729	8	1	87.938	69.884	'High'
25.3	24.6	25.2	20	128.729	8	1	25.981	136.945	'High'
17.2	14.9	11.5	20	128.729	8	1	25.981	136.945	'High'
4.364	4.091	4.273	20	128.729	8	1	90.645	170.236	'High'
16	13.4	10.6	20	128.729	8	1	25.981	136.945	'High'
4.182	5.182	7.273	20	128.729	8	1	25.981	136.945	'High'
1.6	1.5	1.9	20	128.729	8	1	90.645	170.236	'High'
4.7	5.2	6.1	20	128.729	8	1	25.981	136.945	'High'
26.9	26.9	27.4	20	128.729	8	1	25.981	136.945	'High'
2.7	3.3	3.3	20	128.729	8	1	25.981	136.945	'High'
2	2.4	2.8	20	128.729	8	1	90.645	170.236	'High'
8.455	7.727	6.818	20	128.729	8	1	25.981	136.945	'High'
2.4	2.3	2.3	20	128.729	8	1	90.645	170.236	'High'
4.182	4.091	3.909	20	128.729	8	1	90.645	170.236	'High'
3.364	4.091	5.545	20	128.729	8	1	87.938	69.884	'High'
3.9	4	3.4	20	128.729	8	1	90.645	170.236	'High'
25.3	30.6	39.9	20	128.729	8	1	90.645	170.236	'High'
15.8	16.6	20.3	20	128.729	8	1	25.981	136.945	'High'
2.3	2.2	1.9	20	128.729	8	1	90.645	170.236	'High'
10.5	10.6	9.7	20	128.729	8	1	90.645	170.236	'High'
25.2	26.3	24.9	20	128.729	8	1	90.645	170.236	'High'
8.909	9.455	10.455	20	128.729	8	1	87.938	69.884	'High'
3.1	2.6	3.1	20	128.729	8	1	25.981	136.945	'High'
1.3	1.2	1.2	20	128.729	8	1	25.981	136.945	'High'
29.6	29.5	27	20	128.729	8	1	90.645	170.236	'Low'
19.5	19.4	21.6	20	128.729	8	1	25.981	136.945	'High'
16.1	15.8	15.3	20	128.729	8	1	90.645	170.236	'High'
2.636	3.364	4.545	20	128.729	8	1	25.981	136.945	'High'
1.5	1.6	1.8	20	128.729	8	1	90.645	170.236	'High'
49.909	48.909	48.091	20	128.729	8	1	25.981	136.945	'Very Low'
4.091	4.273	4.182	20	128.729	8	1	87.938	69.884	'High'
4.2	3.4	2.8	20	128.729	8	1	25.981	136.945	'High'
10.6	11.1	11.1	20	128.729	8	1	90.645	170.236	'High'
1.4	1.5	1.6	20	128.729	8	1	21.938	125.409	'High'
5.1	5.7	7.8	20	128.729	8	1	90.645	170.236	'High'
3.5	3.9	3.9	20	128.729	8	1	25.981	136.945	'High'
2.8	3.3	2.6	20	128.729	8	1	21.938	125.409	'High'
4.964	10.817	10.902	20	128.729	8	1	21.938	125.409	'High'
10.8	12.3	16.5	20	128.729	8	1	90.645	170.236	'High'
2.5	2.6	3.7	20	128.729	8	1	90.645	170.236	'High'
1.636	1.636	2.273	20	128.729	8	1	87.938	69.884	'High'
29.091	29.636	29.091	20	128.729	8	1	25.981	136.945	'Low'
2.2	2.2	2.3	20	128.729	8	1	25.981	136.945	'High'
1.8	1.7	2	20	128.729	8	1	25.981	136.945	'High'
5.182	5.091	6.455	20	128.729	8	1	21.938	125.409	'High'
2.798	5.648	5.696	20	128.729	8	1	69.003	354.143	'High'
16.091	16.909	19.545	20	128.729	8	1	90.645	170.236	'High'
2.5	2.3	2.6	20	128.729	8	1	90.645	170.236	'High'
2.4	2.1	1.6	20	128.729	8	1	90.645	170.236	'High'
2.3	2.7	3	20	128.729	8	1	25.981	136.945	'High'
11.1	11.2	11.5	20	128.729	8	1	90.645	170.236	'High'
1.8	1.7	2	20	128.729	8	1	90.645	170.236	'High'
10.4	12.1	13.9	20	128.729	8	1	25.981	136.945	'High'
1.4	1.4	2.3	20	128.729	8	1	90.645	170.236	'High'
5.8	6.2	5.6	20	128.729	8	1	87.938	69.884	'High'
2.364	2.818	3.636	20	128.729	8	1	25.981	136.945	'High'
2.1	1.9	1.9	20	128.729	8	1	25.981	136.945	'High'
29.7	29.9	30.2	20	128.729	8	1	25.981	136.945	'Low'
14.5	14.9	14	20	128.729	8	1	87.938	69.884	'High'
15.8	15.9	15.3	20	128.729	8	1	25.981	136.945	'High'
1	1	1	20	128.729	8	1	90.645	170.236	'High'
28.273	28	28.182	20	128.729	8	1	25.981	136.945	'High'
30	29.3	29.7	20	128.729	8	1	25.981	136.945	'Low'
3.891	3.854	3.907	20	128.729	8	1	36.739	980.198	'High'
30.3	31.1	33.4	20	128.729	8	1	58.26	15.62	'Low'
18.091	17.727	17.273	20	128.729	8	1	45.495	129.043	'High'
18.7	18.9	21.3	20	128.729	8	1	52.911	89.599	'Low'
21.9	22.6	24.6	20	128.729	8	1	58.26	15.62	'Low'
24.727	25.818	26.273	20	128.729	8	1	58.26	15.62	'High'
31.1	33.1	36.4	20	128.729	8	1	45.495	129.043	'Very Low'
4.166	4.194	4.324	20	128.729	8	1	36.739	980.198	'High'
18.545	18.636	19.091	20	128.729	8	1	58.26	15.62	'Low'
27.9	27.6	27.3	20	128.729	8	1	45.495	129.043	'High'
25.691	25.598	25.61	20	128.729	8	1	59.73	226.429	'High'
47.273	46.455	46	20	128.729	8	1	58.26	15.62	'Low'
17.2	17.4	17.4	20	128.729	8	1	58.26	15.62	'High'
27.7	26.3	28.7	20	128.729	8	1	58.26	15.62	'High'
17.2	17.3	17.2	20	128.729	8	1	45.495	129.043	'High'
20.545	19.545	19.545	20	128.729	8	1	55.463	130.543	'Low'
1.6	1.8	2.3	20	128.729	8	1	55.463	130.543	'High'
35.1	34.7	35.2	20	128.729	8	1	58.26	15.62	'Low'
22	25.545	26	20	128.729	8	1	55.463	130.543	'High'
76.5	78.8	75.9	20	128.729	8	1	45.495	129.043	'Low'
11	11.5	12.6	20	128.729	8	1	55.463	130.543	'High'
29.5	29	28.7	20	128.729	8	1	58.26	15.62	'High'
19.091	19	18.818	20	128.729	8	1	52.911	89.599	'High'
38	37.9	37.3	20	128.729	8	1	45.495	129.043	'Low'
21.273	21.364	21.818	20	128.729	8	1	58.26	15.62	'Low'
34.6	34.6	35.3	20	128.729	8	1	58.26	15.62	'Low'
28.6	29.6	31.3	20	128.729	8	1	52.911	89.599	'Low'
25.6	28.7	32.6	20	128.729	8	1	58.26	15.62	'High'
21.636	21.607	21.603	20	128.729	8	1	49.733	90.223	'High'
39.091	42.727	46.636	20	128.729	8	1	52.911	89.599	'Low'
31.6	30.1	27.7	20	128.729	8	1	55.463	130.543	'High'
49	46.6	41	20	128.729	8	1	58.26	15.62	'High'
19.1	19.1	18.9	20	128.729	8	1	58.26	15.62	'High'
1.455	1.273	1.091	20	128.729	8	1	55.463	130.543	'High'
33.7	33.1	33.3	20	128.729	8	1	58.26	15.62	'Low'
22.498	22.623	22.68	20	128.729	8	1	59.73	226.429	'High'
17.8	17.6	17.5	20	128.729	8	1	55.463	130.543	'High'
56.8	54.8	52.7	20	128.729	8	1	45.495	129.043	'Very Low'
42	41.8	42.1	20	128.729	8	1	58.26	15.62	'High'
26.7	27.4	29	20	128.729	8	1	58.26	15.62	'Low'
34.5	32.3	26.8	20	128.729	8	1	55.463	130.543	'High'
36	35.7	35.1	20	128.729	8	1	52.911	89.599	'Low'
44.364	43.909	42.545	20	128.729	8	1	58.26	15.62	'Low'
11.749	11.915	11.984	20	128.729	8	1	36.739	980.198	'High'
38.3	37.6	38.8	20	128.729	8	1	45.495	129.043	'Low'
19.182	18.818	18.636	20	128.729	8	1	58.26	15.62	'High'
36.364	35.909	35.727	20	128.729	8	1	45.495	129.043	'Low'
33.4	33.6	34.1	20	128.729	8	1	45.495	129.043	'Low'
29.091	27.636	27.182	20	128.729	8	1	52.911	89.599	'High'
47.2	45.3	40.1	20	128.729	8	1	45.495	129.043	'High'
22.182	22.364	23	20	128.729	8	1	58.26	15.62	'High'
22.2	22.9	22.8	20	128.729	8	1	52.911	89.599	'High'
20.636	21.545	21.909	20	128.729	8	1	58.26	15.62	'High'
46.5	47.4	47.1	20	128.729	8	1	58.26	15.62	'High'
19.3	18.9	18.4	20	128.729	8	1	45.495	129.043	'High'
20.5	19.6	20.4	20	128.729	8	1	58.26	15.62	'Low'
18.273	18.636	19	20	128.729	8	1	45.495	129.043	'High'
46.6	45	43.1	20	128.729	8	1	58.26	15.62	'Low'
36.455	37.091	37.273	20	128.729	8	1	45.495	129.043	'Low'
46.9	46.1	45.6	20	128.729	8	1	45.495	129.043	'High'
17.6	17.5	19.4	20	128.729	8	1	58.26	15.62	'High'
32.8	32.7	33.7	20	128.729	8	1	58.26	15.62	'Low'
22.1	22.2	23.8	20	128.729	8	1	58.26	15.62	'Low'
26	28.4	31.2	20	128.729	8	1	58.26	15.62	'High'
27.87	27.781	27.794	20	128.729	8	1	52.911	89.599	'High'
23.6	24.6	26.3	20	128.729	8	1	45.495	129.043	'High'
45.1	44.6	43.1	20	128.729	8	1	45.495	129.043	'Low'
22.7	22.4	21.6	20	128.729	8	1	45.495	129.043	'High'
18.3	18	17.9	20	128.729	8	1	45.495	129.043	'High'
7.008	6.911	6.923	20	128.729	8	1	178.209	25.894	'High'
26.4	26.1	25.9	20	128.729	8	1	55.463	130.543	'High'
40.6	40.2	37.3	20	128.729	8	1	45.495	129.043	'Low'
1.6	1.1	1.1	20	128.729	8	1	55.463	130.543	'High'
23.6	23.1	22.4	20	128.729	8	1	58.26	15.62	'High'
27.182	27.455	27.909	20	128.729	8	1	45.495	129.043	'Low'
51.091	48.909	42.909	20	128.729	8	1	58.26	15.62	'High'
19.455	18.727	18.545	20	128.729	8	1	45.495	129.043	'High'
17.6	17.8	17.9	20	128.729	8	1	55.463	130.543	'High'
18.1	17.6	17.5	20	128.729	8	1	55.463	130.543	'High'
18.2	19.3	20.7	20	128.729	8	1	55.463	130.543	'High'
37.909	38.909	41.455	20	128.729	8	1	55.463	130.543	'Low'
18.182	18.182	18.455	20	128.729	8	1	55.463	130.543	'High'
24.636	24.273	23.818	20	128.729	8	1	58.26	15.62	'High'
23.909	26	28.091	20	128.729	8	1	55.463	130.543	'High'
28.1	28.6	30.7	20	128.729	8	1	52.911	89.599	'Low'
30.5	30.8	31.1	20	128.729	8	1	58.26	15.62	'Low'
6	5.909	5.818	20	128.729	8	1	55.463	130.543	'High'
6.524	6.565	6.581	20	128.729	8	1	36.739	980.198	'High'
19.1	19.5	19	20	128.729	8	1	52.911	89.599	'High'
17.091	17.091	17.727	20	128.729	8	1	58.26	15.62	'High'
16	15.8	14.9	20	128.729	8	1	55.463	130.543	'High'
71.8	74.8	81	20	128.729	8	1	58.26	15.62	'Very Low'
9.498	9.421	9.429	20	128.729	8	1	22.106	202.77	'High'
34	34.3	32.3	20	128.729	8	1	58.26	15.62	'High'
32.8	32.1	32.4	20	128.729	8	1	58.26	15.62	'Low'
18.6	19.3	19.9	20	128.729	8	1	45.495	129.043	'High'
47.4	44.6	39.1	20	128.729	8	1	45.495	129.043	'High'
37.2	36.8	36.8	20	128.729	8	1	52.911	89.599	'Low'
25	24.364	23.545	20	128.729	8	1	55.463	130.543	'High'
30.5	29.6	29.3	20	128.729	8	1	52.911	89.599	'Low'
29.818	30.545	31.909	20	128.729	8	1	55.463	130.543	'Low'
10.9	12.1	15.5	20	128.729	8	1	55.463	130.543	'High'
26.455	29.364	33	20	128.729	8	1	58.26	15.62	'High'
31.9	31.5	31.3	20	128.729	8	1	45.495	129.043	'Low'
55.364	51.909	51.455	20	128.729	8	1	55.463	130.543	'Low'
34.7	35.7	35.5	20	128.729	8	1	58.26	15.62	'Low'
24.7	24.4	24.2	20	128.729	8	1	45.495	129.043	'Low'
19.1	19.3	18.8	20	128.729	8	1	52.911	89.599	'High'
25.727	26.455	28.364	20	128.729	8	1	58.26	15.62	'Low'
32	31.4	30.6	20	128.729	8	1	58.26	15.62	'High'
51.727	52.455	52	20	128.729	8	1	55.463	130.543	'High'
3.818	3.818	3.364	20	128.729	8	1	55.463	130.543	'High'
24.255	24.283	24.259	20	128.729	8	1	59.744	226.488	'High'
19.1	18.1	18.4	20	128.729	8	1	52.911	89.599	'High'
1.818	1.727	1.818	20	128.729	8	1	55.463	130.543	'High'
18.7	18	17.7	20	128.729	8	1	58.26	15.62	'High'
20.4	20.8	21.7	20	128.729	8	1	58.26	15.62	'High'
35.455	35.727	35.364	20	128.729	8	1	55.463	130.543	'Low'
19.8	19	18.7	20	128.729	8	1	45.495	129.043	'High'
19.909	20.182	21.545	20	128.729	8	1	45.495	129.043	'High'
21.3	22.2	23.5	20	128.729	8	1	45.495	129.043	'Low'
18	17.9	18.2	20	128.729	8	1	58.26	15.62	'High'
22.9	23.2	23.2	20	128.729	8	1	58.26	15.62	'High'
2.5	2.7	2.5	20	128.729	8	1	55.463	130.543	'High'
32.5	31.5	29.3	20	128.729	8	1	58.26	15.62	'High'
26.231	26.3	26.312	20	128.729	8	1	59.744	226.488	'High'
18.2	18.8	21	20	128.729	8	1	58.26	15.62	'High'
17.6	17.3	17.5	20	128.729	8	1	45.495	129.043	'High'
47.5	45.3	40.3	20	128.729	8	1	45.495	129.043	'Low'
51.8	49.3	45	20	128.729	8	1	45.495	129.043	'Low'
36.7	35.2	37.9	20	128.729	8	1	58.26	15.62	'High'
41.909	42.727	43.091	20	128.729	8	1	58.26	15.62	'Low'
28.4	29.4	32.3	20	128.729	8	1	58.26	15.62	'High'
1.6	1.6	1.8	20	128.729	8	1	55.463	130.543	'High'
44.8	45.4	47	20	128.729	8	1	58.26	15.62	'Very Low'
26.4	26.8	27.6	20	128.729	8	1	58.26	15.62	'Low'
19.182	18.727	18.273	20	128.729	8	1	58.26	15.62	'High'
18	18.4	20.1	20	128.729	8	1	45.495	129.043	'Low'
37.3	37.4	36.7	20	128.729	8	1	45.495	129.043	'Low'
18	17.818	17.636	20	128.729	8	1	45.495	129.043	'High'
24.6	23.8	22.9	20	128.729	8	1	58.26	15.62	'High'
4.538	4.538	4.611	20	128.729	8	1	257.214	26.368	'High'
73.182	71.909	70.909	20	128.729	8	1	45.495	129.043	'Low'
19.7	19.3	19	20	128.729	8	1	58.26	15.62	'High'
33	31.6	31	20	128.729	8	1	45.495	129.043	'High'
49	47.6	42.4	20	128.729	8	1	52.911	89.599	'Low'
29.1	29.8	30.1	20	128.729	8	1	52.911	89.599	'Low'
24.591	24.494	24.474	20	128.729	8	1	59.73	226.429	'High'
20.182	20.091	19.636	20	128.729	8	1	45.495	129.043	'High'
19.4	18.6	19.6	20	128.729	8	1	45.495	129.043	'Low'
20.727	20.455	20.455	20	128.729	8	1	58.26	15.62	'High'
38.7	39.6	40.3	20	128.729	8	1	58.26	15.62	'Low'
22.5	23.4	24.4	20	128.729	8	1	58.26	15.62	'Low'
30.909	32.636	33.818	20	128.729	8	1	58.26	15.62	'Low'
7.543	7.51	7.538	20	128.729	8	1	59.744	226.488	'High'
29.364	27.909	27.182	20	128.729	8	1	58.26	15.62	'High'
26.1	26.4	27.3	20	128.729	8	1	58.26	15.62	'Low'
7.7	7.6	7.9	20	128.729	8	1	55.463	130.543	'High'
20.3	20.4	21.9	20	128.729	8	1	58.26	15.62	'Low'
11.6	11.4	11.6	20	128.729	8	1	55.463	130.543	'Low'
8.8	8	6.7	20	128.729	8	1	55.463	130.543	'High'
18	18.2	18.3	20	128.729	8	1	45.495	129.043	'High'
25.692	25.547	25.53	20	128.729	8	1	59.73	226.429	'High'
23.733	23.571	23.761	20	128.729	8	1	59.73	226.429	'High'
34.6	34.5	32.1	20	128.729	8	1	55.463	130.543	'Low'
1.7	1.8	2	20	128.729	8	1	55.463	130.543	'High'
19.5	19.3	19	20	128.729	8	1	58.26	15.62	'High'
16.8	16.7	17.4	20	128.729	8	1	55.463	130.543	'Low'
16.3	16.3	16.3	20	128.729	8	1	45.495	129.043	'High'
26.1	25.4	23.8	20	128.729	8	1	58.26	15.62	'High'
41.4	42.1	41.5	20	128.729	8	1	58.26	15.62	'Low'
42.364	41.909	38	20	128.729	8	1	45.495	129.043	'High'
17	17	16.7	20	128.729	8	1	45.495	129.043	'High'
31.273	29.545	25.091	20	128.729	8	1	55.463	130.543	'High'
25.364	24.455	23.091	20	128.729	8	1	55.463	130.543	'High'
14.296	14.287	14.178	20	128.729	8	1	62.872	333.785	'High'
19.182	19.455	19.818	20	128.729	8	1	52.911	89.599	'High'
35.091	33.818	33.182	20	128.729	8	1	58.26	15.62	'High'
19.085	19.008	19.113	20	128.729	8	1	49.733	90.223	'High'
21.2	21.4	21.2	20	128.729	8	1	58.26	15.62	'High'
4.24	4.195	4.264	20	128.729	8	1	59.744	226.488	'High'
23.6	23.6	22.4	20	128.729	8	1	45.495	129.043	'High'
29.3	29.9	29.6	20	128.729	8	1	58.26	15.62	'High'
20.9	20.8	21.2	20	128.729	8	1	58.26	15.62	'Low'
35.008	34.883	34.68	20	128.729	8	1	62.872	333.785	'Low'
18.4	17.9	17.4	20	128.729	8	1	55.463	130.543	'High'
23.545	24.545	26	20	128.729	8	1	58.26	15.62	'Low'
34.7	34.5	34.6	20	128.729	8	1	58.26	15.62	'Low'
27.955	28.012	28.085	20	128.729	8	1	52.911	89.599	'High'
18.522	18.543	18.534	20	128.729	8	1	178.209	25.894	'High'
24.943	24.672	24.599	20	128.729	8	1	59.73	226.429	'High'
17.4	18	18.2	20	128.729	8	1	52.911	89.599	'High'
16.8	17	17.1	20	128.729	8	1	45.495	129.043	'High'
1.4	1.3	1.3	20	128.729	8	1	55.463	130.543	'High'
21.9	21.9	22.3	20	128.729	8	1	58.26	15.62	'High'
22.273	22.818	22.636	20	128.729	8	1	52.911	89.599	'High'
6.2	6.1	6	20	128.729	8	1	55.463	130.543	'High'
31.727	31.364	31.545	20	128.729	8	1	58.26	15.62	'Low'
4.1	3.7	3.3	20	128.729	8	1	55.463	130.543	'High'
19	19.9	23	20	128.729	8	1	45.495	129.043	'High'
2.2	1.8	1.5	8	128.729	8	1	25.721	412.473	'High'
0.9	1	1.4	8	128.729	8	1	19.957	98.297	'High'
3	3.1	3.9	8	128.729	8	1	17.077	10.34	'High'
8	7.2	5.8	8	128.729	8	1	25.721	412.473	'High'
5.1	4.7	4.6	8	128.729	8	1	19.957	98.297	'High'
3.971	3.98	3.943	8	128.729	8	1	13	8.498	'High'
20.9	20.5	21.6	8	128.729	8	1	22.025	26.548	'High'
9.3	8.8	9.2	8	128.729	8	1	25.721	412.473	'High'
4.34	4.344	4.344	8	128.729	8	1	81.789	648.429	'High'
15.7	14.8	13.8	8	128.729	8	1	25.721	412.473	'High'
8.1	7.4	6.7	8	128.729	8	1	25.721	412.473	'High'
1.1	1	1	8	128.729	8	1	22.025	26.548	'High'
4.455	4.091	4	8	128.729	8	1	22.025	26.548	'High'
11.8	11	10.5	8	128.729	8	1	25.721	412.473	'High'
3	2.778	2.667	8	128.729	8	1	25.721	412.473	'High'
7.4	6.8	5.6	8	128.729	8	1	25.721	412.473	'High'
5.889	5.556	5.556	8	128.729	8	1	22.025	26.548	'High'
4.7	5	4.9	8	128.729	8	1	25.721	412.473	'High'
5.86	5.757	5.819	8	128.729	8	1	23.615	350.301	'High'
7.7	9.3	10.8	8	128.729	8	1	25.721	412.473	'High'
5.3	5.5	6.1	8	128.729	8	1	25.721	412.473	'High'
8.636	9	9.364	8	128.729	8	1	22.025	26.548	'High'
5.8	5	4.5	8	128.729	8	1	22.025	26.548	'High'
24.218	24.214	24.218	8	128.729	8	1	17.077	10.34	'High'
4.8	4.7	5	8	128.729	8	1	19.957	98.297	'High'
3	3.1	3.2	8	128.729	8	1	22.025	26.548	'High'
5.2	4.7	4.5	8	128.729	8	1	25.721	412.473	'High'
1.545	1.364	1.727	8	128.729	8	1	19.957	98.297	'High'
5.2	4.9	4.8	8	128.729	8	1	25.721	412.473	'High'
4.8	5.4	5.5	8	128.729	8	1	19.957	98.297	'High'
1	1	1.1	8	128.729	8	1	25.721	412.473	'High'
5.2	5.5	5.2	8	128.729	8	1	25.721	412.473	'High'
5.636	6.091	5.364	8	128.729	8	1	22.025	26.548	'High'
4.182	4.182	3.727	8	128.729	8	1	25.721	412.473	'High'
9.3	9.1	9.3	8	128.729	8	1	19.957	98.297	'High'
6.4	6.5	6.3	8	128.729	8	1	25.721	412.473	'High'
4.3	4.5	4.9	8	128.729	8	1	19.957	98.297	'High'
3.996	3.959	4.029	8	128.729	8	1	18.509	113.034	'High'
4.4	4.4	5.7	8	128.729	8	1	19.957	98.297	'High'
4.8	4.8	7.3	8	128.729	8	1	25.721	412.473	'High'
1.9	1.7	1.9	8	128.729	8	1	19.957	98.297	'High'
4.168	4.209	4.18	8	128.729	8	1	81.789	648.429	'High'
5.111	6.111	6.556	8	128.729	8	1	25.721	412.473	'High'
9.7	10.1	9.4	8	128.729	8	1	25.721	412.473	'High'
1.2	1.1	1.5	8	128.729	8	1	19.957	98.297	'High'
7.2	5.9	5.1	8	128.729	8	1	22.025	26.548	'High'
4	4	4	8	128.729	8	1	25.721	412.473	'High'
3.755	3.796	3.78	8	128.729	8	1	24.186	131.262	'High'
4.3	4	4	8	128.729	8	1	25.721	412.473	'High'
6.4	6.6	7.6	8	128.729	8	1	22.025	26.548	'High'
1.091	1	1	8	128.729	8	1	19.957	98.297	'High'
6.3	7.1	8.2	8	128.729	8	1	25.721	412.473	'High'
6.1	6	6.6	8	128.729	8	1	22.025	26.548	'High'
11	10.5	10.6	8	128.729	8	1	25.721	412.473	'High'
7.7	7.4	6.8	8	128.729	8	1	19.957	98.297	'High'
9.8	9.5	8.8	8	128.729	8	1	19.957	98.297	'High'
2.9	3.4	4.7	8	128.729	8	1	19.957	98.297	'High'
4.7	5.3	5.5	8	128.729	8	1	19.957	98.297	'High'
3.1	3.1	3.2	8	128.729	8	1	22.025	26.548	'High'
20.6	21.1	21.5	8	128.729	8	1	22.025	26.548	'High'
4.818	5	5.273	8	128.729	8	1	19.957	98.297	'High'
9.9	10.4	10.4	8	128.729	8	1	19.957	98.297	'High'
5	4.5	4.6	8	128.729	8	1	19.957	98.297	'High'
1.4	1.6	2	8	128.729	8	1	25.721	412.473	'High'
2.2	2.7	3.7	8	128.729	8	1	19.957	98.297	'High'
5.4	5.2	4.7	8	128.729	8	1	19.957	98.297	'High'
9.7	10	9.5	8	128.729	8	1	25.721	412.473	'High'
2.6	3.1	4.1	8	128.729	8	1	19.957	98.297	'High'
3.5	3.4	3	8	128.729	8	1	17.077	10.34	'High'
0.1	0.2	0.1	8	128.729	8	1	17.077	10.34	'High'
1.091	1	1	8	128.729	8	1	22.025	26.548	'High'
5.273	5.727	6.909	8	128.729	8	1	25.721	412.473	'High'
4.8	5	5.7	8	128.729	8	1	17.077	10.34	'High'
3.2	3.5	4	8	128.729	8	1	19.957	98.297	'High'
4.9	5.1	6.2	8	128.729	8	1	17.077	10.34	'High'
4	3.8	3.8	8	128.729	8	1	25.721	412.473	'High'
6.5	6.5	4.9	8	128.729	8	1	25.721	412.473	'High'
7.9	7.1	6.3	8	128.729	8	1	22.025	26.548	'High'
4	4.2	4	8	128.729	8	1	25.721	412.473	'High'
8.7	8.8	8.4	8	128.729	8	1	19.957	98.297	'High'
5.6	5.5	6	8	128.729	8	1	19.957	98.297	'High'
0.7	0.7	0.9	8	128.729	8	1	19.957	98.297	'High'
8.8	9.5	9.6	8	128.729	8	1	25.721	412.473	'High'
5.2	5.4	4.7	8	128.729	8	1	19.957	98.297	'High'
3.567	3.539	3.51	8	128.729	8	1	18.473	112.362	'High'
4.6	4.4	4.5	8	128.729	8	1	19.957	98.297	'High'
11	10.7	9.8	8	128.729	8	1	22.025	26.548	'High'
6.333	6.556	7.333	8	128.729	8	1	25.721	412.473	'High'
4.6	4.5	4.8	8	128.729	8	1	22.025	26.548	'High'
6.1	5.5	5.4	8	128.729	8	1	17.077	10.34	'High'
6.909	6.545	7	8	128.729	8	1	19.957	98.297	'High'
5.3	4.6	4.5	8	128.729	8	1	17.077	10.34	'High'
4.6	4.4	3.8	8	128.729	8	1	19.957	98.297	'High'
0.9	1	1	8	128.729	8	1	19.957	98.297	'High'
7.3	6.8	5.8	8	128.729	8	1	19.957	98.297	'High'
7.2	6.6	5.9	8	128.729	8	1	22.025	26.548	'High'
8	8.1	8.7	8	128.729	8	1	25.721	412.473	'High'
3.7	3.8	4	8	128.729	8	1	25.721	412.473	'High'
7	7.1	7	8	128.729	8	1	25.721	412.473	'High'
6.9	6.4	6.5	8	128.729	8	1	22.025	26.548	'High'
5.273	5.455	4.818	8	128.729	8	1	19.957	98.297	'High'
2.8	2.7	3.4	8	128.729	8	1	19.957	98.297	'High'
4.3	5.2	5.9	8	128.729	8	1	19.957	98.297	'High'
11.1	10	8.3	8	128.729	8	1	17.077	10.34	'High'
10	9.8	8.7	8	128.729	8	1	19.957	98.297	'High'
1.9	1.8	2.1	8	128.729	8	1	22.025	26.548	'High'
6.1	6.2	5.4	8	128.729	8	1	25.721	412.473	'High'
3.1	3.9	4.4	8	128.729	8	1	17.077	10.34	'High'
10.8	11.2	12	8	128.729	8	1	19.957	98.297	'High'
1.9	1.8	2.9	8	128.729	8	1	25.721	412.473	'High'
4.757	4.765	4.741	8	128.729	8	1	18.407	160.016	'High'
4.5	4.7	4.9	8	128.729	8	1	19.957	98.297	'High'
2.2	2.2	2.4	8	128.729	8	1	19.957	98.297	'High'
4.475	4.545	4.578	8	128.729	8	1	18.509	113.034	'High'
5.889	5.556	5.444	8	128.729	8	1	17.077	10.34	'High'
9.8	9.5	9.5	8	128.729	8	1	22.025	26.548	'High'
5.8	5.4	4.9	8	128.729	8	1	22.025	26.548	'High'
3.545	3.727	3.909	8	128.729	8	1	19.957	98.297	'High'
10.1	9.6	9.2	8	128.729	8	1	19.957	98.297	'High'
5.6	5.1	4.9	8	128.729	8	1	25.721	412.473	'High'
2.6	2.7	3	8	128.729	8	1	22.025	26.548	'High'
4.4	4	4	8	128.729	8	1	25.721	412.473	'High'
5.7	5.2	4.6	8	128.729	8	1	25.721	412.473	'High'
1.8	1.6	1.6	8	128.729	8	1	22.025	26.548	'High'
4.459	4.463	4.406	8	128.729	8	1	23.615	350.301	'High'
6.6	6.3	5.8	8	128.729	8	1	19.957	98.297	'High'
8.9	8.6	8.3	8	128.729	8	1	19.957	98.297	'High'
10.5	10.3	10.6	8	128.729	8	1	17.077	10.34	'High'
1.2	1	1	8	128.729	8	1	22.025	26.548	'High'
7.3	6.3	4.8	8	128.729	8	1	22.025	26.548	'High'
6	5.7	5	8	128.729	8	1	25.721	412.473	'High'
4.7	4.5	4.7	8	128.729	8	1	19.957	98.297	'High'
7.7	7.4	7.1	8	128.729	8	1	25.721	412.473	'High'
3.1	3.4	3.8	8	128.729	8	1	19.957	98.297	'High'
5.5	6	6.1	8	128.729	8	1	25.721	412.473	'High'
9.9	9.9	9.3	8	128.729	8	1	19.957	98.297	'High'
5.8	5.4	5.2	8	128.729	8	1	17.077	10.34	'High'
9.091	8.545	8.545	8	128.729	8	1	25.721	412.473	'High'
9.8	9.8	9.6	8	128.729	8	1	25.721	412.473	'High'
6	6.1	6.1	8	128.729	8	1	19.957	98.297	'High'
3.4	3	3.2	8	128.729	8	1	25.721	412.473	'High'
4.455	4.091	3.727	8	128.729	8	1	25.721	412.473	'High'
1.8	1.4	1.1	8	128.729	8	1	19.957	98.297	'High'
1	1.091	1.636	8	128.729	8	1	19.957	98.297	'High'
2.9	3.8	4.1	8	128.729	8	1	25.721	412.473	'High'
7.7	8	7.8	8	128.729	8	1	25.721	412.473	'High'
6.8	7	7.4	8	128.729	8	1	25.721	412.473	'High'
0.3	0.2	0.2	8	128.729	8	1	17.077	10.34	'High'
1.5	1.9	2.7	8	128.729	8	1	19.957	98.297	'High'
6	5.5	4.4	8	128.729	8	1	19.957	98.297	'High'
3.9	3.3	2.5	8	128.729	8	1	19.957	98.297	'High'
4.3	5.1	6.1	8	128.729	8	1	25.721	412.473	'High'
6.449	6.473	6.486	8	128.729	8	1	17.077	10.34	'High'
9	9.091	8	8	128.729	8	1	25.721	412.473	'High'
4.2	4.4	4.4	8	128.729	8	1	17.077	10.34	'High'
5.2	5.2	4.9	8	128.729	8	1	17.077	10.34	'High'
5.5	5.8	6.2	8	128.729	8	1	22.025	26.548	'High'
1	1	1	8	128.729	8	1	19.957	98.297	'High'
11.4	10.9	9.9	8	128.729	8	1	19.957	98.297	'High'
1.182	1	1	8	128.729	8	1	25.721	412.473	'High'
7.6	6.6	5.8	8	128.729	8	1	22.025	26.548	'High'
11.9	12	11.5	8	128.729	8	1	25.721	412.473	'High'
2.8	2.6	2.6	8	128.729	8	1	22.025	26.548	'High'
2.8	3.6	4.1	8	128.729	8	1	19.957	98.297	'High'
3.364	3.909	4	8	128.729	8	1	25.721	412.473	'High'
1.3	1.3	1.8	8	128.729	8	1	17.077	10.34	'High'
4.7	4.8	5.4	8	128.729	8	1	19.957	98.297	'High'
6.8	5.7	4.8	8	128.729	8	1	19.957	98.297	'High'
2.9	2.9	3.5	8	128.729	8	1	25.721	412.473	'High'
5	5	4.7	8	128.729	8	1	25.721	412.473	'High'
2.9	3.7	4.5	8	128.729	8	1	19.957	98.297	'High'
15.8	15.7	15.2	8	128.729	8	1	25.721	412.473	'High'
6.2	6	5.1	8	128.729	8	1	25.721	412.473	'High'
3.7	4.6	5.6	8	128.729	8	1	25.721	412.473	'High'
0.6	1.1	1.5	8	128.729	8	1	19.957	98.297	'High'
3.824	3.738	3.713	8	128.729	8	1	13	8.498	'High'
4.5	4.2	4.1	8	128.729	8	1	22.025	26.548	'High'
0.273	0.273	0.364	8	128.729	8	1	22.025	26.548	'High'
2.8	3.1	3.2	8	128.729	8	1	25.721	412.473	'High'
6.5	6.7	6.8	8	128.729	8	1	25.721	412.473	'High'
1.656	1.619	1.579	8	128.729	8	1	24.186	131.262	'High'
1.455	1.818	3.273	8	128.729	8	1	22.025	26.548	'High'
3.6	4.1	5.5	8	128.729	8	1	19.957	98.297	'High'
3.9	3.9	4.8	8	128.729	8	1	22.025	26.548	'High'
11.8	13.3	15.7	8	128.729	8	1	17.077	10.34	'High'
7.4	8.2	8.6	8	128.729	8	1	22.025	26.548	'High'
4.7	4.8	5.1	8	128.729	8	1	19.957	98.297	'High'
4.091	4.273	4	8	128.729	8	1	22.025	26.548	'High'
5.8	5	4.3	8	128.729	8	1	19.957	98.297	'High'
7.1	7.5	9.9	8	128.729	8	1	19.957	98.297	'High'
5.9	5.8	4.9	8	128.729	8	1	17.077	10.34	'High'
4	4.2	4.4	8	128.729	8	1	19.957	98.297	'High'
26	26.4	27.4	8	128.729	8	1	22.025	26.548	'High'
2.1	2.8	3.5	8	128.729	8	1	25.721	412.473	'High'
20.6	20.8	21.6	8	128.729	8	1	22.025	26.548	'High'
4	3.545	3.273	8	128.729	8	1	19.957	98.297	'High'
4.1	4.6	5.8	8	128.729	8	1	17.077	10.34	'High'
2.1	2	2.4	8	128.729	8	1	19.957	98.297	'High'
5.6	5.6	5.5	8	128.729	8	1	19.957	98.297	'High'
3.9	3.6	4.5	8	128.729	8	1	19.957	98.297	'High'
1.8	1.2	1.1	2	128.729	2	1	85.17	189.363	'High'
0.9	1.1	1.1	2	128.729	2	1	72.228	65.612	'Low'
2.091	1.455	1.273	2	128.729	2	1	85.17	189.363	'High'
1	1.273	1.091	2	128.729	2	1	72.228	65.612	'High'
2.182	1.455	1.091	2	128.729	2	1	85.17	189.363	'High'
2	1.273	1.273	2	128.729	2	1	87.862	109.696	'High'
0.7	1.1	1	2	128.729	2	1	40.496	36.996	'High'
1	1.273	1.091	2	128.729	2	1	72.228	65.612	'High'
2.091	2	5.091	2	128.729	2	1	87.862	109.696	'High'
2.124	2.028	2.04	2	128.729	2	1	65.675	661.893	'High'
1.091	1.091	1.182	2	128.729	2	1	87.862	109.696	'High'
2.303	2.271	2.275	2	128.729	2	1	37.081	673.183	'High'
0.636	1	1.091	2	128.729	2	1	85.17	189.363	'High'
1	1.1	1.1	2	128.729	2	1	72.228	65.612	'High'
1.9	1.4	1.1	2	128.729	2	1	87.862	109.696	'High'
30.3	31.3	28.7	2	128.729	2	1	87.862	109.696	'High'
0.727	1.273	1.273	2	128.729	2	1	87.862	109.696	'High'
0.6	1.1	1.1	2	128.729	2	1	87.862	109.696	'High'
1.8	1.1	1	2	128.729	2	1	85.17	189.363	'High'
2	1.5	1.3	2	128.729	2	1	85.17	189.363	'High'
1.455	1.636	1.273	2	128.729	2	1	87.862	109.696	'High'
2.347	2.303	2.267	2	128.729	2	1	37.081	673.183	'High'
1.273	1.273	1.182	2	128.729	2	1	72.228	65.612	'High'
0.9	1.2	1.3	2	128.729	2	1	72.228	65.612	'High'
3.396	3.172	3.024	2	128.729	2	1	53.397	320.768	'High'
0.818	1.182	1	2	128.729	2	1	85.17	189.363	'High'
32.9	31.1	27.2	2	128.729	2	1	85.17	189.363	'High'
1.182	1.273	1.273	2	128.729	2	1	72.228	65.612	'High'
1.7	1.4	1	2	128.729	2	1	85.17	189.363	'High'
1.4	1.4	1.2	2	128.729	2	1	85.17	189.363	'High'
0.909	1.182	1.091	2	128.729	2	1	85.17	189.363	'High'
0.5	1.2	1.2	2	128.729	2	1	72.228	65.612	'High'
2.182	1.364	1.182	2	128.729	2	1	87.862	109.696	'High'
2.1	1.4	1.2	2	128.729	2	1	72.228	65.612	'High'
29.182	28.091	25.545	2	128.729	2	1	72.228	65.612	'High'
2.091	1.636	1.273	2	128.729	2	1	72.228	65.612	'High'
1	1.182	1.182	2	128.729	2	1	87.862	109.696	'High'
1.5	1.7	1.4	2	128.729	2	1	87.862	109.696	'High'
0.636	1.091	1	2	128.729	2	1	87.862	109.696	'High'
2.2	1.4	1.2	2	128.729	2	1	85.17	189.363	'High'
1.1	0.9	1.1	2	128.729	2	1	87.862	109.696	'Low'
2.091	1.364	1.091	2	128.729	2	1	40.496	36.996	'High'
2.331	2.335	2.287	2	128.729	2	1	78.125	8.659	'High'
1.091	1.273	1.364	2	128.729	2	1	87.862	109.696	'High'
0.909	1.182	1	2	128.729	2	1	85.17	189.363	'High'
1.3	1.2	1.1	2	128.729	2	1	87.862	109.696	'High'
1	1.2	1.2	2	128.729	2	1	85.17	189.363	'Low'
1.273	1.182	1.091	2	128.729	2	1	85.17	189.363	'High'
2.49	2.498	2.526	2	128.729	2	1	65.675	661.893	'High'
2.3	1.4	1.1	2	128.729	2	1	85.17	189.363	'High'
1.8	1.6	1.3	2	128.729	2	1	87.862	109.696	'High'
0.818	1	1	2	128.729	2	1	40.496	36.996	'High'
0.818	1.455	4.364	2	128.729	2	1	87.862	109.696	'High'
1	1.1	1.1	2	128.729	2	1	87.862	109.696	'High'
0.7	1	1.1	2	128.729	2	1	85.17	189.363	'High'
2.231	2.283	2.394	2	128.729	2	1	24.335	216.064	'High'
1.818	1.273	1	2	128.729	2	1	85.17	189.363	'High'
1.636	1.364	1	2	128.729	2	1	85.17	189.363	'High'
1	1.2	1.1	2	128.729	2	1	72.228	65.612	'High'
0.727	0.818	1.091	2	128.729	2	1	72.228	65.612	'High'
0.8	1.1	1.1	2	128.729	2	1	85.17	189.363	'High'
0.9	1.2	1	2	128.729	2	1	40.496	36.996	'High'
1.7	1.4	1.2	2	128.729	2	1	85.17	189.363	'High'
0.7	1.1	1	2	128.729	2	1	85.17	189.363	'High'
2.3	1.5	1.3	2	128.729	2	1	87.862	109.696	'High'
2.681	2.685	2.681	2	128.729	2	1	24.335	216.064	'High'
1	1.273	1.091	2	128.729	2	1	85.17	189.363	'High'
1.4	1.2	1.1	2	128.729	2	1	72.228	65.612	'High'
0.9	1.1	1.1	2	128.729	2	1	87.862	109.696	'High'
1	1.2	1.1	2	128.729	2	1	85.17	189.363	'High'
0.8	1.1	1.1	2	128.729	2	1	85.17	189.363	'High'
1.091	1.273	1.182	2	128.729	2	1	85.17	189.363	'High'
1	1.364	1.182	2	128.729	2	1	72.228	65.612	'High'
1.9	1.3	1	2	128.729	2	1	72.228	65.612	'High'
1.4	1.2	1.1	2	128.729	2	1	87.862	109.696	'High'
1	1.1	1	2	128.729	2	1	85.17	189.363	'High'
1.1	1.2	1.2	2	128.729	2	1	87.862	109.696	'High'
1.455	1.545	3.909	2	128.729	2	1	72.228	65.612	'High'
0.727	0.909	1	2	128.729	2	1	85.17	189.363	'High'
1.5	1.4	1.3	2	128.729	2	1	72.228	65.612	'High'
1.9	1.2	1.1	2	128.729	2	1	72.228	65.612	'Low'
29.4	30.2	27.4	2	128.729	2	1	72.228	65.612	'High'
0.8	1.1	1	2	128.729	2	1	87.862	109.696	'High'
1.545	1.273	1.182	2	128.729	2	1	87.862	109.696	'High'
1.182	1.182	1.091	2	128.729	2	1	40.496	36.996	'High'
1.182	1.818	4.909	2	128.729	2	1	85.17	189.363	'High'
1.1	1.2	1.1	2	128.729	2	1	40.496	36.996	'High'
1.8	1.2	1	2	128.729	2	1	85.17	189.363	'High'
1.455	1.091	1.091	2	128.729	2	1	85.17	189.363	'High'
0.7	1.2	1.1	2	128.729	2	1	85.17	189.363	'High'
3.616	3.6	3.428	2	128.729	2	1	40.496	36.996	'High'
1.7	1.3	1.1	2	128.729	2	1	72.228	65.612	'High'
0.8	1.8	5.4	2	128.729	2	1	72.228	65.612	'High'
1.545	1.273	1.091	2	128.729	2	1	72.228	65.612	'High'
2.2	1.3	1.1	2	128.729	2	1	72.228	65.612	'High'
0.9	1.2	2.2	2	128.729	2	1	85.17	189.363	'High'
1.9	1.3	1.1	2	128.729	2	1	40.496	36.996	'High'
0.818	1	1	2	128.729	2	1	85.17	189.363	'High'
1.182	1.364	1.273	2	128.729	2	1	72.228	65.612	'High'
1.9	1.2	1.1	2	128.729	2	1	85.17	189.363	'High'
1	1.2	1.2	2	128.729	2	1	72.228	65.612	'High'
2.287	2.243	2.335	2	128.729	2	1	25.721	412.473	'High'
1.9	1.6	1.3	2	128.729	2	1	87.862	109.696	'High'
2.355	2.347	2.363	2	128.729	2	1	53.397	320.768	'High'
1.1	1.4	1.2	2	128.729	2	1	72.228	65.612	'High'
1.2	1.2	1.1	2	128.729	2	1	40.496	36.996	'High'
2.4	2.256	2.208	2	128.729	2	1	25.721	412.473	'High'
1.2	1.4	1.2	2	128.729	2	1	85.17	189.363	'High'
0.727	1.182	1	2	128.729	2	1	72.228	65.612	'High'
0.818	1.182	1	2	128.729	2	1	72.228	65.612	'High'
0.727	1.273	1.182	2	128.729	2	1	72.228	65.612	'Low'
0.8	1	1.1	2	128.729	2	1	72.228	65.612	'Low'
2.98	2.849	2.726	2	128.729	2	1	34.631	184.876	'High'
2.64	2.404	2.212	2	128.729	2	1	40.496	36.996	'High'
1.4	1.4	1.2	2	128.729	2	1	85.17	189.363	'High'
1.6	1.3	1.2	2	128.729	2	1	72.228	65.612	'High'
1.636	1.364	1.182	2	128.729	2	1	72.228	65.612	'High'
2	1.364	1.182	2	128.729	2	1	85.17	189.363	'High'
2	1.182	1	2	128.729	2	1	85.17	189.363	'High'
1	1.2	1	2	128.729	2	1	85.17	189.363	'High'
2.192	2.104	2.128	2	128.729	2	1	24.335	216.064	'High'
1	1.2	1.1	2	128.729	2	1	72.228	65.612	'High'
0.8	0.8	1	2	128.729	2	1	87.862	109.696	'High'
1.364	1.364	1.182	2	128.729	2	1	87.862	109.696	'High'
0.9	1.2	1.1	2	128.729	2	1	85.17	189.363	'High'
1.091	1.273	1	2	128.729	2	1	85.17	189.363	'High'
1.5	1.2	1	2	128.729	2	1	85.17	189.363	'High'
0.8	1	1	2	128.729	2	1	85.17	189.363	'High'
31.7	32.2	29.6	2	128.729	2	1	87.862	109.696	'High'
1.455	1.091	1.091	2	128.729	2	1	40.496	36.996	'High'
2.1	1.3	1.1	2	128.729	2	1	72.228	65.612	'High'
0.9	1.3	1.3	2	128.729	2	1	87.862	109.696	'High'
2.091	1.364	1	2	128.729	2	1	40.496	36.996	'High'
32.2	30.6	27.1	2	128.729	2	1	87.862	109.696	'High'
2.448	2.308	2.168	2	128.729	2	1	40.496	36.996	'High'
1	1.2	1.1	2	128.729	2	1	40.496	36.996	'High'
0.9	1.2	1	2	128.729	2	1	40.496	36.996	'High'
2.228	2.124	1.984	2	128.729	2	1	24.335	216.064	'High'
33.5	31.3	28.3	2	128.729	2	1	40.496	36.996	'High'
1.1	1.3	1.2	2	128.729	2	1	85.17	189.363	'High'
1	1.182	1	2	128.729	2	1	85.17	189.363	'High'
1.818	1.273	1	2	128.729	2	1	72.228	65.612	'High'
1.455	1.182	1.091	2	128.729	2	1	85.17	189.363	'High'
2.1	1.5	1.2	2	128.729	2	1	85.17	189.363	'High'
0.7	1	1	2	128.729	2	1	40.496	36.996	'High'
1.182	1.182	1.091	2	128.729	2	1	85.17	189.363	'High'
2	1.1	1	2	128.729	2	1	87.862	109.696	'Low'
1.636	1.364	1.091	2	128.729	2	1	72.228	65.612	'High'
1	1.3	1.3	2	128.729	2	1	85.17	189.363	'High'
0.9	1.1	1.1	2	128.729	2	1	72.228	65.612	'High'
0.818	1.182	1.091	2	128.729	2	1	72.228	65.612	'High'
0.9	1.1	1.1	2	128.729	2	1	85.17	189.363	'Low'
0.8	1	1.1	2	128.729	2	1	72.228	65.612	'High'
0.636	1.091	1	2	128.729	2	1	72.228	65.612	'High'
0.909	1.182	1.182	2	128.729	2	1	72.228	65.612	'Low'
0.818	1.182	1.091	2	128.729	2	1	72.228	65.612	'Low'
0.9	1.1	1	2	128.729	2	1	85.17	189.363	'Low'
1.636	1.455	1.182	2	128.729	2	1	87.862	109.696	'High'
31.8	31.4	28.5	2	128.729	2	1	72.228	65.612	'High'
2.26	2.212	2.148	2	128.729	2	1	24.335	216.064	'High'
2.456	2.312	2.284	2	128.729	2	1	40.496	36.996	'High'
0.5	1	1	2	128.729	2	1	85.17	189.363	'High'
1.8	1.4	1.2	2	128.729	2	1	85.17	189.363	'High'
0.9	1.3	2.8	2	128.729	2	1	87.862	109.696	'High'
0.9	1.3	4.2	2	128.729	2	1	72.228	65.612	'High'
1	0.9	1.1	2	128.729	2	1	72.228	65.612	'High'
1.3	1.3	1.2	2	128.729	2	1	85.17	189.363	'High'
1.1	1.3	1.2	2	128.729	2	1	72.228	65.612	'High'
1.2	1	1	2	128.729	2	1	85.17	189.363	'High'
24.818	27.182	25.636	2	128.729	2	1	72.228	65.612	'High'
1	1.182	1	2	128.729	2	1	40.496	36.996	'High'
2.182	1.364	1.182	2	128.729	2	1	72.228	65.612	'High'
0.818	1.182	1	2	128.729	2	1	72.228	65.612	'High'
1.2	1.3	1.2	2	128.729	2	1	72.228	65.612	'High'
0.7	1	1	2	128.729	2	1	72.228	65.612	'High'
2.216	2.188	2.348	2	128.729	2	1	65.675	661.893	'High'
1.182	1.364	1.182	2	128.729	2	1	87.862	109.696	'High'
1.545	1.273	1.091	2	128.729	2	1	85.17	189.363	'High'
1.3	1.7	5.6	2	128.729	2	1	87.862	109.696	'High'
1.091	1.273	1.182	2	128.729	2	1	87.862	109.696	'High'
0.9	1.1	1.1	2	128.729	2	1	85.17	189.363	'High'
1.727	1.455	1.273	2	128.729	2	1	87.862	109.696	'High'
1.2	1.1	1.1	2	128.729	2	1	85.17	189.363	'High'
1.8	1.4	1.3	2	128.729	2	1	72.228	65.612	'High'
0.727	1.182	1.091	2	128.729	2	1	87.862	109.696	'High'
1.273	1.273	1.091	2	128.729	2	1	72.228	65.612	'High'
0.818	1.273	1.182	2	128.729	2	1	72.228	65.612	'High'
2.3	1.7	1.4	2	128.729	2	1	72.228	65.612	'High'
0.8	1	1	2	128.729	2	1	72.228	65.612	'High'
1	1.2	1.2	2	128.729	2	1	72.228	65.612	'High'
1.091	1.364	1.182	2	128.729	2	1	85.17	189.363	'High'
1.1	1.3	1.2	2	128.729	2	1	72.228	65.612	'High'
1.818	1.273	1.273	2	128.729	2	1	87.862	109.696	'Low'
1.545	1.364	1.273	2	128.729	2	1	72.228	65.612	'High'
1.5	1.1	1.1	2	128.729	2	1	85.17	189.363	'High'
0.8	1.3	1.2	2	128.729	2	1	72.228	65.612	'High'
0.9	1.2	2.1	2	128.729	2	1	40.496	36.996	'High'
0.8	1.3	1.2	2	128.729	2	1	87.862	109.696	'High'
1	1.1	1.1	2	128.729	2	1	85.17	189.363	'High'
2.388	2.248	2.244	2	128.729	2	1	24.335	216.064	'High'
17	16.636	16.455	64	133.099	16	1	61.802	22.436	'High'
16.565	16.569	16.502	64	133.099	16	1	33.956	221.007	'High'
11.463	11.541	11.604	64	133.099	16	1	20.168	22.41	'High'
16.273	17.091	17.182	64	133.099	16	1	61.802	22.436	'High'
24.6	24.5	23.3	64	133.099	16	1	61.802	22.436	'Low'
5.273	5.364	5.455	64	133.099	16	1	10.708	40.209	'High'
16.727	16.545	17.818	64	133.099	16	1	10.708	40.209	'High'
17.364	17.273	17.545	64	133.099	16	1	61.802	22.436	'High'
3.835	3.878	3.902	64	133.099	16	1	5.193	7.859	'High'
17	16.9	17	64	133.099	16	1	61.802	22.436	'High'
12	11.727	12	64	133.099	16	1	10.701	13.784	'High'
17.4	16.4	15.9	64	133.099	16	1	61.802	22.436	'High'
18.727	18.182	18.182	64	133.099	16	1	33.956	221.007	'High'
15.4	14.9	15.3	64	133.099	16	1	10.708	40.209	'High'
3.5	3.7	3.8	64	133.099	16	1	10.708	40.209	'High'
35.455	34.182	32.455	64	133.099	16	1	10.708	40.209	'Low'
15.4	14.9	16.1	64	133.099	16	1	61.802	22.436	'High'
9.091	8.545	8.545	64	133.099	16	1	10.708	40.209	'High'
4	4.3	4.1	64	133.099	16	1	10.701	13.784	'High'
3.394	3.319	3.311	64	133.099	16	1	46.834	6.963	'High'
10.622	10.528	10.657	64	133.099	16	1	22.396	1317	'High'
3.727	3.636	3.545	64	133.099	16	1	10.701	13.784	'High'
4.1	3.5	3.5	64	133.099	16	1	10.708	40.209	'High'
15.9	16.1	15.1	64	133.099	16	1	61.802	22.436	'High'
2.909	2.909	3.091	64	133.099	16	1	10.708	40.209	'High'
13.364	12.364	12.182	64	133.099	16	1	61.802	22.436	'High'
20.2	18.8	18.4	64	133.099	16	1	61.802	22.436	'High'
16.545	16.909	18.273	64	133.099	16	1	10.708	40.209	'High'
9.012	9.066	9.047	64	133.099	16	1	27.556	29.739	'High'
14.2	14.1	13.9	64	133.099	16	1	61.802	22.436	'High'
25.2	25	24.5	64	133.099	16	1	61.802	22.436	'Low'
12.545	12.909	13.091	64	133.099	16	1	61.802	22.436	'High'
20.8	21.5	21.8	64	133.099	16	1	61.802	22.436	'High'
9.462	9.439	9.451	64	133.099	16	1	34.677	5.949	'High'
6.182	6.182	7.091	64	133.099	16	1	10.701	13.784	'High'
21.9	21.9	20.5	64	133.099	16	1	10.708	40.209	'High'
12.455	12.364	12.364	64	133.099	16	1	33.956	221.007	'High'
10	10.455	10.818	64	133.099	16	1	10.701	13.784	'High'
8.545	8.561	8.605	64	133.099	16	1	119.749	232.848	'High'
12.909	12.909	14	64	133.099	16	1	61.802	22.436	'High'
8.579	8.406	8.409	64	133.099	16	1	46.834	6.963	'High'
6.727	6.455	6.364	64	133.099	16	1	10.708	40.209	'High'
40.6	48.3	44	64	133.099	16	1	10.708	40.209	'Low'
27.273	25.273	25.545	64	133.099	16	1	10.701	13.784	'High'
15.7	14.8	12.6	64	133.099	16	1	10.708	40.209	'High'
10.748	10.815	10.807	64	133.099	16	1	20.168	22.41	'High'
3.917	3.874	3.858	64	133.099	16	1	27.556	29.739	'High'
11.11	11.125	11.141	64	133.099	16	1	20.168	22.41	'High'
12.4	12.6	12.6	64	133.099	16	1	61.802	22.436	'High'
28.818	29.091	28.455	64	133.099	16	1	10.708	40.209	'Low'
3.3	3.6	3.8	64	133.099	16	1	10.708	40.209	'High'
3.9	3.5	3.4	64	133.099	16	1	10.701	13.784	'High'
24.2	25	26.3	64	133.099	16	1	10.701	13.784	'High'
12.455	13.273	13.364	64	133.099	16	1	61.802	22.436	'High'
14.273	14	13.727	64	133.099	16	1	61.802	22.436	'High'
18.091	17.455	16.727	64	133.099	16	1	10.701	13.784	'High'
16.5	15.2	14.5	64	133.099	16	1	10.701	13.784	'High'
4	3.9	3.7	64	133.099	16	1	10.708	40.209	'High'
28.091	26	23.727	64	133.099	16	1	61.802	22.436	'High'
12.909	13.273	13.455	64	133.099	16	1	61.802	22.436	'High'
4.364	4.455	5.545	64	133.099	16	1	10.708	40.209	'High'
3.545	3.091	3	64	133.099	16	1	10.708	40.209	'High'
28.273	28.091	28.364	64	133.099	16	1	10.701	13.784	'High'
9.3	8.3	7.6	64	133.099	16	1	10.708	40.209	'High'
13.273	12.909	12.909	64	133.099	16	1	61.802	22.436	'High'
40.2	40.4	41.9	64	133.099	16	1	10.708	40.209	'Low'
3.273	3.727	3.727	64	133.099	16	1	10.701	13.784	'High'
14.545	13.455	13.545	64	133.099	16	1	61.802	22.436	'High'
6.545	6	5.091	64	133.099	16	1	10.701	13.784	'High'
6.9	6.3	5.1	64	133.099	16	1	10.708	40.209	'High'
3.273	3.545	3.545	64	133.099	16	1	10.708	40.209	'High'
12.727	12.909	13.182	64	133.099	16	1	61.802	22.436	'High'
12.364	12.636	12.636	64	133.099	16	1	61.802	22.436	'High'
16.909	16.636	16.727	64	133.099	16	1	61.802	22.436	'High'
4.7	4.5	4.5	64	133.099	16	1	10.708	40.209	'High'
12.8	13.1	13.4	64	133.099	16	1	61.802	22.436	'High'
16.673	16.602	16.539	64	133.099	16	1	33.956	221.007	'High'
32.818	32.455	32.364	64	133.099	16	1	61.802	22.436	'Low'
13.545	13.182	13	64	133.099	16	1	61.802	22.436	'High'
15.455	15.818	15.182	64	133.099	16	1	10.708	40.209	'High'
26.8	26.5	26.9	64	133.099	16	1	61.802	22.436	'High'
18.455	19.182	18	64	133.099	16	1	10.701	13.784	'High'
3.772	3.657	3.685	64	133.099	16	1	5.193	7.859	'High'
7.364	7.455	7.364	64	133.099	16	1	10.708	40.209	'High'
15.182	15	14.636	64	133.099	16	1	61.802	22.436	'High'
3.461	3.445	3.437	64	133.099	16	1	119.749	232.848	'High'
22.909	22.273	22.818	64	133.099	16	1	61.802	22.436	'High'
3.455	3.091	3.273	64	133.099	16	1	10.708	40.209	'High'
9.531	9.457	9.417	64	133.099	16	1	23.798	32.646	'High'
13	13.3	13.4	64	133.099	16	1	10.708	40.209	'High'
3.9	3.5	3.6	64	133.099	16	1	10.708	40.209	'High'
3.535	3.528	3.524	64	133.099	16	1	27.556	29.739	'High'
4.9	4.8	4.6	64	133.099	16	1	10.708	40.209	'High'
3.598	3.559	3.571	64	133.099	16	1	27.556	29.739	'High'
17.909	17.182	17	64	133.099	16	1	61.802	22.436	'High'
27.364	27.909	28.636	64	133.099	16	1	61.802	22.436	'Low'
19.455	18.364	15.818	64	133.099	16	1	10.708	40.209	'High'
11.545	12.727	13.091	64	133.099	16	1	61.802	22.436	'High'
14.547	14.508	14.496	64	133.099	16	1	5.193	7.859	'High'
12.636	12.545	12.455	64	133.099	16	1	61.802	22.436	'High'
3.364	3.455	3.636	64	133.099	16	1	10.708	40.209	'High'
11.7	11.3	10.9	64	133.099	16	1	10.708	40.209	'High'
3.701	3.665	3.693	64	133.099	16	1	34.677	5.949	'High'
12.545	13.091	12.909	64	133.099	16	1	61.802	22.436	'High'
9.685	9.555	9.579	64	133.099	16	1	5.193	7.859	'High'
2.636	2.818	3.182	64	133.099	16	1	10.708	40.209	'High'
5.727	6	7	64	133.099	16	1	10.708	40.209	'High'
13.551	13.551	13.421	64	133.099	16	1	22.396	1317	'High'
3.636	4.455	5.909	64	133.099	16	1	10.708	40.209	'High'
3.3	3.3	3.3	64	133.099	16	1	10.708	40.209	'High'
33.727	33.364	32.545	64	133.099	16	1	61.802	22.436	'Low'
15.364	15	14.818	64	133.099	16	1	61.802	22.436	'High'
17	17.545	17.545	64	133.099	16	1	33.956	221.007	'High'
12.727	13.909	14.727	64	133.099	16	1	61.802	22.436	'High'
12.909	13.364	13.455	64	133.099	16	1	61.802	22.436	'High'
20.818	21	19.727	64	133.099	16	1	61.802	22.436	'High'
16.273	16.818	17.182	64	133.099	16	1	61.802	22.436	'High'
3.709	3.665	3.654	64	133.099	16	1	46.834	6.963	'High'
4.2	3.9	3.9	64	133.099	16	1	10.708	40.209	'High'
4.324	4.249	4.229	64	133.099	16	1	34.677	5.949	'High'
12.455	13.091	13.545	64	133.099	16	1	33.956	221.007	'High'
13.364	13.636	13.818	64	133.099	16	1	10.708	40.209	'High'
13	12.4	12.4	64	133.099	16	1	61.802	22.436	'High'
13.455	13.091	12.909	64	133.099	16	1	10.708	40.209	'High'
2.333	3.222	3.667	64	133.099	16	1	10.708	40.209	'High'
3.4	2.9	3.1	64	133.099	16	1	10.708	40.209	'High'
3.545	3.273	3.182	64	133.099	16	1	10.708	40.209	'High'
22.2	21.5	22.2	64	133.099	16	1	10.701	13.784	'High'
3.727	3.818	3.727	64	133.099	16	1	10.708	40.209	'High'
8	7.818	7.636	64	133.099	16	1	10.708	40.209	'High'
13.9	13.1	13	64	133.099	16	1	61.802	22.436	'High'
14.1	13.8	13.1	64	133.099	16	1	10.701	13.784	'High'
5.4	6.1	7	64	133.099	16	1	10.701	13.784	'High'
3.909	3.545	3.273	64	133.099	16	1	10.708	40.209	'High'
16.646	16.72	16.669	64	133.099	16	1	33.956	221.007	'High'
16.273	16.818	16.909	64	133.099	16	1	61.802	22.436	'High'
4.091	3.545	3.545	64	133.099	16	1	10.701	13.784	'High'
14.182	14.364	14.545	64	133.099	16	1	61.802	22.436	'High'
4.051	4.004	3.996	64	133.099	16	1	27.556	29.739	'High'
12.364	12.146	12.15	64	133.099	16	1	34.677	5.949	'High'
11.455	11.909	11.909	64	133.099	16	1	10.708	40.209	'High'
23.909	24	23.455	64	133.099	16	1	61.802	22.436	'High'
21.4	20.9	19.5	64	133.099	16	1	61.802	22.436	'High'
14.606	14.535	14.535	64	133.099	16	1	20.168	22.41	'High'
4.818	5.182	6.273	64	133.099	16	1	10.708	40.209	'High'
6.455	6.636	8.636	64	133.099	16	1	10.701	13.784	'High'
2.909	3	3.636	64	133.099	16	1	10.701	13.784	'High'
13.273	13.091	14.364	64	133.099	16	1	10.708	40.209	'High'
17.091	16.818	17	64	133.099	16	1	61.802	22.436	'High'
8.803	8.736	8.74	64	133.099	16	1	33.956	221.007	'High'
3.636	3.636	3.545	64	133.099	16	1	10.708	40.209	'High'
16.909	17.455	17.182	64	133.099	16	1	61.802	22.436	'High'
10.9	11.1	11.3	64	133.099	16	1	10.708	40.209	'High'
3.727	3.818	3.727	64	133.099	16	1	10.708	40.209	'High'
14.1	14.6	14.8	64	133.099	16	1	61.802	22.436	'High'
14.091	14.273	14	64	133.099	16	1	33.956	221.007	'High'
31.818	32.636	34.818	64	133.099	16	1	61.802	22.436	'Low'
5.273	5.091	5.909	64	133.099	16	1	10.708	40.209	'High'
21.727	20	18.545	64	133.099	16	1	61.802	22.436	'High'
3.455	3.818	3.909	64	133.099	16	1	10.708	40.209	'High'
12.3	12.8	13.4	64	133.099	16	1	61.802	22.436	'High'
4.5	4.2	4.1	64	133.099	16	1	10.708	40.209	'High'
12.3	12.9	13.4	64	133.099	16	1	61.802	22.436	'High'
14.339	14.264	14.181	64	133.099	16	1	34.677	5.949	'High'
17.909	18.636	19.545	64	133.099	16	1	10.708	40.209	'High'
4.64	4.605	4.609	64	133.099	16	1	27.556	29.739	'High'
13.455	13.273	13	64	133.099	16	1	61.802	22.436	'High'
37.636	36.909	36	64	133.099	16	1	10.708	40.209	'Low'
13.1	13.3	13	64	133.099	16	1	10.708	40.209	'High'
12.273	12.636	12.636	64	133.099	16	1	33.956	221.007	'High'
26	26.1	25.3	64	133.099	16	1	33.956	221.007	'Low'
17.8	16.4	14.9	64	133.099	16	1	33.956	221.007	'High'
3.455	3.727	3.727	64	133.099	16	1	10.708	40.209	'High'
11.273	10.455	9.182	64	133.099	16	1	10.701	13.784	'High'
13.2	12.3	12.2	64	133.099	16	1	61.802	22.436	'High'
3.455	3.727	4.182	64	133.099	16	1	10.701	13.784	'High'
16.535	16.524	16.48	64	133.099	16	1	33.956	221.007	'High'
30.3	29.8	28.9	64	133.099	16	1	61.802	22.436	'High'
11.4	12.8	13.1	64	133.099	16	1	61.802	22.436	'High'
8.681	8.748	8.744	64	133.099	16	1	119.749	232.848	'High'
11.9	11.9	12.2	64	133.099	16	1	61.802	22.436	'High'
13.9	13.8	13.8	64	133.099	16	1	10.708	40.209	'High'
3.636	3.727	4.091	64	133.099	16	1	10.701	13.784	'High'
12.273	12.364	12.545	64	133.099	16	1	61.802	22.436	'High'
4.161	4.114	4.122	64	133.099	16	1	119.749	232.848	'High'
8.4	9.1	10.1	64	133.099	16	1	10.708	40.209	'High'
13.364	12.727	13.182	64	133.099	16	1	61.802	22.436	'High'
4.268	4.189	4.181	64	133.099	16	1	5.193	7.859	'High'
6.636	6.818	7.818	64	133.099	16	1	10.701	13.784	'High'
4.6	5.2	6.2	64	133.099	16	1	10.701	13.784	'High'
9.182	9.273	9.545	64	133.099	16	1	10.701	13.784	'High'
7.5	6.8	6.9	64	133.099	16	1	10.708	40.209	'High'
4.2	4.1	3.8	64	133.099	16	1	10.701	13.784	'High'
12.091	12	12.091	64	133.099	16	1	61.802	22.436	'High'
19.1	18.7	16.7	64	133.099	16	1	33.956	221.007	'High'
68.273	67	60.091	64	133.099	16	1	10.708	40.209	'Very Low'
3.091	3.182	3.182	64	133.099	16	1	10.708	40.209	'High'
20.5	20.5	21	64	133.099	16	1	61.802	22.436	'High'
25.2	24.1	22.3	64	133.099	16	1	61.802	22.436	'High'
17.818	18.091	17.909	64	133.099	16	1	10.708	40.209	'High'
9.091	9.455	5	2	128.729	2	3	393.896	197.608	'High'
5.727	6.091	1.364	2	128.729	2	3	393.896	197.608	'High'
7.909	7.909	3.091	2	128.729	2	3	271.681	22.507	'High'
7.091	6.364	3.727	2	128.729	2	3	271.681	22.507	'High'
5.833	7	6.583	2	128.729	2	3	271.681	22.507	'High'
6.091	7.818	6.091	2	128.729	2	3	271.681	22.507	'High'
10.909	7.273	2.273	2	128.729	2	3	393.896	197.608	'High'
5.273	6.091	5.091	2	128.729	2	3	393.896	197.608	'High'
4.455	6.364	2.727	2	128.729	2	3	271.681	22.507	'High'
5.364	5.182	1.727	2	128.729	2	3	271.681	22.507	'High'
11.091	8.727	6.091	2	128.729	2	3	271.681	22.507	'High'
7.364	6.182	2.091	2	128.729	2	3	393.896	197.608	'High'
4.909	5.636	2.273	2	128.729	2	3	271.681	22.507	'High'
6.727	6	3.091	2	128.729	2	3	271.681	22.507	'High'
4.818	5.364	5.364	2	128.729	2	3	271.681	22.507	'High'
8.182	6.091	1.364	2	128.729	2	3	271.681	22.507	'High'
8.273	7.091	3.364	2	128.729	2	3	271.681	22.507	'High'
14	12.273	7.818	2	128.729	2	3	271.681	22.507	'High'
11.182	10.545	6.273	2	128.729	2	3	393.896	197.608	'High'
11.727	8.364	3.182	2	128.729	2	3	271.681	22.507	'High'
9.727	7.273	4.273	2	128.729	2	3	271.681	22.507	'High'
15.636	13.545	10.636	2	128.729	2	3	271.681	22.507	'High'
6.273	5.636	1.455	2	128.729	2	3	271.681	22.507	'High'
10.545	9.273	4.727	2	128.729	2	3	393.896	197.608	'High'
6.273	5.091	0.545	2	128.729	2	3	393.896	197.608	'High'
9	8.636	5.091	2	128.729	2	3	271.681	22.507	'High'
11.333	8.917	5	2	128.729	2	3	271.681	22.507	'High'
9.417	7	3.333	2	128.729	2	3	271.681	22.507	'High'
7.583	8.917	6.75	2	128.729	2	3	271.681	22.507	'High'
9.545	8	4.818	2	128.729	2	3	393.896	197.608	'High'
12.273	9.909	7.727	2	128.729	2	3	271.681	22.507	'High'
9.182	7.182	1.545	2	128.729	2	3	271.681	22.507	'High'
6.455	4.727	0.545	2	128.729	2	3	271.681	22.507	'High'
10.091	7.909	5.455	2	128.729	2	3	271.681	22.507	'High'
12.5	10.75	6.667	2	128.729	2	3	271.681	22.507	'High'
6.273	8	3.727	2	128.729	2	3	271.681	22.507	'High'
6.909	6.636	1.636	2	128.729	2	3	393.896	197.608	'High'
10.455	7.273	5.364	2	128.729	2	3	271.681	22.507	'High'
6.636	6	2.818	2	128.729	2	3	271.681	22.507	'High'
10.818	10.455	8.182	2	128.729	2	3	271.681	22.507	'High'
14.273	9.364	6.818	2	128.729	2	3	271.681	22.507	'High'
7.909	7.182	7.182	2	128.729	2	3	271.681	22.507	'High'
6.636	6	3.273	2	128.729	2	3	393.896	197.608	'High'
10.727	9.091	5.455	2	128.729	2	3	271.681	22.507	'High'
6.818	5.818	3.091	2	128.729	2	3	271.681	22.507	'High'
19.333	12.5	7.583	2	128.729	2	3	271.681	22.507	'High'
9.545	10.364	7.636	2	128.729	2	3	271.681	22.507	'High'
9	8.727	7.818	2	128.729	2	3	271.681	22.507	'High'
10.364	9.273	7.091	2	128.729	2	3	271.681	22.507	'High'
6.364	5.818	2.545	2	128.729	2	3	271.681	22.507	'High'
13.636	10.818	8.182	4	491.775	4	3	10780	15434	'High'
16.091	10.091	4.727	4	491.775	4	3	1967	305.704	'High'
8.545	6.545	1.182	4	491.775	4	3	663.673	2771	'High'
15.415	13.233	10.804	4	491.775	4	3	62.613	4884	'High'
12.5	9.667	8.417	4	491.775	4	3	663.673	2771	'High'
15.455	14.182	10.636	4	491.775	4	3	1967	305.704	'High'
9.75	7.833	7	4	491.775	4	3	1967	305.704	'High'
8.273	6.818	1.091	4	491.775	4	3	1967	305.704	'High'
8.083	7.5	3.5	4	491.775	4	3	663.673	2771	'High'
11.934	10.835	8.996	4	491.775	4	3	1362	24.802	'High'
9.545	8.909	8.455	4	491.775	4	3	1967	305.704	'High'
8.273	8	8.364	4	491.775	4	3	663.673	2771	'High'
9.091	9.545	8.545	4	491.775	4	3	10780	15434	'High'
8.5	7.167	3.083	4	491.775	4	3	1967	305.704	'High'
10.75	8	3.917	4	491.775	4	3	1967	305.704	'High'
18.727	12.636	7.182	4	491.775	4	3	10780	15434	'High'
4.909	5.455	4.727	4	491.775	4	3	1967	305.704	'High'
12.818	8.818	8.273	4	491.775	4	3	1967	305.704	'High'
13.64	12.015	10.091	4	491.775	4	3	3.666	24.975	'High'
8.417	9	7.417	4	491.775	4	3	10780	15434	'High'
14.108	12.937	10.425	4	491.775	4	3	62.613	4884	'High'
9.667	8.667	8.417	4	491.775	4	3	1967	305.704	'High'
31.545	22.818	13	4	491.775	4	3	10780	15434	'High'
18.667	15.667	13	4	491.775	4	3	10780	15434	'High'
12.621	11.5	9.757	4	491.775	4	3	62.613	4884	'High'
9.333	7.667	7.167	4	491.775	4	3	10780	15434	'High'
9.25	8.833	8.083	4	491.775	4	3	1967	305.704	'High'
14.091	13.091	12.727	4	491.775	4	3	1967	305.704	'High'
5.273	6.545	7	4	491.775	4	3	10780	15434	'High'
5.182	7.364	7.364	4	491.775	4	3	1967	305.704	'High'
4.636	4.909	0.909	4	491.775	4	3	976.148	4953	'High'
10.909	8.091	6.364	4	491.775	4	3	1967	305.704	'High'
9.273	7.727	6.818	4	491.775	4	3	10780	15434	'High'
8.818	8.818	7.727	4	491.775	4	3	1967	305.704	'High'
9.455	6.636	1.545	4	491.775	4	3	10780	15434	'High'
9.182	8.818	8.273	4	491.775	4	3	1967	305.704	'High'
13.917	12.75	9.667	4	491.775	4	3	663.673	2771	'High'
12.565	11.277	9.616	4	491.775	4	3	1861	4988	'High'
10.667	10.25	9.083	4	491.775	4	3	976.148	4953	'High'
12	9.455	6.455	4	491.775	4	3	663.673	2771	'High'
4.455	5.182	3.636	4	491.775	4	3	976.148	4953	'High'
15.417	10.5	8.667	4	491.775	4	3	10780	15434	'High'
15.667	14.417	10.25	4	491.775	4	3	10780	15434	'High'
7.364	8.182	7.818	4	491.775	4	3	663.673	2771	'High'
12.182	11.455	8.909	4	491.775	4	3	10780	15434	'High'
8.299	6.985	4.066	4	491.775	4	3	62.613	4884	'High'
29.182	23.182	10.273	4	491.775	4	3	1967	305.704	'High'
11.75	11.25	9.083	4	491.775	4	3	10780	15434	'High'
13.467	12.121	10.059	4	491.775	4	3	1861	4988	'High'
8.833	8.5	7.167	4	491.775	4	3	1967	305.704	'High'
18.273	14.273	10.182	4	491.775	4	3	1967	305.704	'High'
7.455	8.727	8.364	4	491.775	4	3	10780	15434	'High'
13.398	12.149	10.167	4	491.775	4	3	104.64	4857	'High'
12.182	7.909	2	4	491.775	4	3	663.673	2771	'High'
9.727	9.182	8.455	4	491.775	4	3	1967	305.704	'High'
9.636	8.273	7.182	4	491.775	4	3	10780	15434	'High'
12.1	10.738	8.41	4	491.775	4	3	976.148	4953	'High'
7.083	6.917	6.583	4	491.775	4	3	976.148	4953	'High'
30.727	22.455	14.364	4	491.775	4	3	663.673	2771	'High'
17.455	11.818	6.909	4	491.775	4	3	10780	15434	'High'
12.583	11.417	9.417	4	491.775	4	3	663.673	2771	'High'
13.31	12.21	9.974	4	491.775	4	3	169.677	4944	'High'
9	7.545	6.636	4	491.775	4	3	663.673	2771	'High'
10.818	9.364	6.273	4	491.775	4	3	1967	305.704	'High'
18	15.273	12.273	4	491.775	4	3	10780	15434	'High'
8.455	10.545	8.636	4	491.775	4	3	663.673	2771	'High'
13.353	12.32	10.454	4	491.775	4	3	3.666	24.975	'High'
14.727	10.909	9.182	4	491.775	4	3	1967	305.704	'High'
12	10.727	8.273	4	491.775	4	3	663.673	2771	'High'
6.75	6.083	4.25	4	491.775	4	3	663.673	2771	'High'
16.364	13.364	10.545	4	491.775	4	3	663.673	2771	'High'
6.727	8.273	5.182	4	491.775	4	3	10780	15434	'High'
19.818	18.455	16.273	4	491.775	4	3	10780	15434	'High'
15.273	15.636	13	4	491.775	4	3	1967	305.704	'High'
12.744	11.607	9.793	4	491.775	4	3	3.666	24.975	'High'
12.295	11.085	9.683	4	491.775	4	3	104.64	4857	'High'
11.879	10.636	7.993	4	491.775	4	3	1362	24.802	'High'
6.909	7.455	7.545	4	491.775	4	3	10780	15434	'High'
5.091	7.273	7	4	491.775	4	3	10780	15434	'High'
8.878	8.491	6.026	4	491.775	4	3	621.088	5346	'High'
11.091	10.273	9.273	4	491.775	4	3	10780	15434	'High'
8.083	6.417	2.917	4	491.775	4	3	1967	305.704	'High'
15.364	13.364	9.909	4	491.775	4	3	1967	305.704	'High'
16.333	17.333	15.167	4	491.775	4	3	1967	305.704	'High'
19.833	22	19.167	4	491.775	4	3	1967	305.704	'High'
11	8.273	2.545	4	491.775	4	3	10780	15434	'High'
11.804	10.232	7.472	4	491.775	4	3	1362	24.802	'High'
16.091	14.364	10.455	4	491.775	4	3	10780	15434	'High'
16.799	15.157	13.213	4	491.775	4	3	62.613	4884	'High'
25.667	23.75	16.5	4	491.775	4	3	1967	305.704	'High'
13.636	10.182	8.273	4	491.775	4	3	1967	305.704	'High'
11.083	9.667	8.333	4	491.775	4	3	10780	15434	'High'
13.38	12.429	10.305	4	491.775	4	3	250.984	4874	'Very High'
6.182	7.182	7.364	4	491.775	4	3	1967	305.704	'High'
10.68	9.191	6.32	4	491.775	4	3	1362	24.802	'High'
7.917	7.5	6.667	4	491.775	4	3	663.673	2771	'High'
14.727	10.545	8.545	4	491.775	4	3	976.148	4953	'High'
11.893	9.783	6.915	4	491.775	4	3	621.088	5346	'High'
12.583	11.808	10.033	4	491.775	4	3	169.677	4944	'High'
6.805	5.695	1.967	4	491.775	4	3	62.613	4884	'High'
11.081	9.574	6.728	4	491.775	4	3	621.088	5346	'High'
10.292	8.911	5.369	4	491.775	4	3	621.088	5346	'High'
7.75	9	8.583	4	491.775	4	3	10780	15434	'High'
8.091	7	6.636	4	491.775	4	3	1967	305.704	'High'
10.273	7.545	2.455	4	491.775	4	3	663.673	2771	'High'
8	7.455	6.636	4	491.775	4	3	663.673	2771	'High'
10.812	9.594	7.402	4	491.775	4	3	1362	24.802	'High'
21.833	22.917	25.417	4	491.775	4	3	663.673	2771	'High'
14.909	9.455	7.455	4	491.775	4	3	10780	15434	'High'
8.917	9.083	8.5	4	491.775	4	3	663.673	2771	'High'
12.091	9.909	8.455	4	491.775	4	3	1967	305.704	'High'
14.364	11.091	8.909	4	491.775	4	3	976.148	4953	'High'
9.25	9.417	6.333	4	491.775	4	3	10780	15434	'High'
19.818	21.818	26.455	4	491.775	4	3	1967	305.704	'High'
7.909	8	7.091	4	491.775	4	3	976.148	4953	'High'
13.917	11.833	9.25	4	491.775	4	3	10780	15434	'High'
13.545	11.273	9.455	4	491.775	4	3	10780	15434	'High'
8.455	8.182	7.545	4	491.775	4	3	1967	305.704	'High'
31.636	24.364	13.545	4	491.775	4	3	10780	15434	'High'
8.455	7.727	4	4	491.775	4	3	1967	305.704	'High'
13.818	13.727	19.273	4	491.775	4	3	10780	15434	'High'
18.083	15.667	11	4	491.775	4	3	10780	15434	'High'
15.545	9.727	8.727	4	491.775	4	3	1967	305.704	'High'
26.545	25.909	28.545	4	491.775	4	3	10780	15434	'High'
11.018	9.428	6.701	4	491.775	4	3	250.984	4874	'High'
10.75	9.75	7.417	4	491.775	4	3	663.673	2771	'High'
14.364	9.091	4.364	4	491.775	4	3	10780	15434	'High'
11.818	19.273	25.364	4	491.775	4	3	1967	305.704	'High'
15.166	14.096	10.86	4	491.775	4	3	250.984	4874	'High'
15.917	16.083	12.167	4	491.775	4	3	1967	305.704	'High'
15.818	12.545	9.364	4	491.775	4	3	10780	15434	'High'
39.182	41.364	44.182	4	491.775	4	3	663.673	2771	'High'
10.636	11.455	9.455	4	491.775	4	3	10780	15434	'High'
7.333	6.25	1.25	4	491.775	4	3	10780	15434	'High'
11.818	9.364	6.909	4	491.775	4	3	663.673	2771	'High'
24.364	20.455	13	4	491.775	4	3	1967	305.704	'High'
25.833	39.417	43.833	4	491.775	4	3	10780	15434	'High'
20	12.091	9.091	4	491.775	4	3	10780	15434	'High'
10.818	8	5.636	4	491.775	4	3	976.148	4953	'High'
8	9.917	7.167	4	491.775	4	3	10780	15434	'High'
10.182	8.636	6.545	4	491.775	4	3	10780	15434	'High'
7.545	6.182	3.545	4	491.775	4	3	663.673	2771	'High'
14.552	12.627	10.153	4	491.775	4	3	250.984	4874	'High'
14.454	13.561	11.613	4	491.775	4	3	976.148	4953	'High'
13.273	14.818	13.727	4	491.775	4	3	1967	305.704	'High'
27.091	32.818	38.909	4	491.775	4	3	10780	15434	'High'
12.336	10.897	8.041	4	491.775	4	3	1362	24.802	'High'
31.333	26.5	16.333	4	491.775	4	3	10780	15434	'High'
21.545	16	12.636	4	491.775	4	3	976.148	4953	'High'
33.25	25.667	16	4	491.775	4	3	1967	305.704	'High'
19.455	15.636	12.091	4	491.775	4	3	1967	305.704	'High'
9.636	8	8	4	491.775	4	3	10780	15434	'High'
8.545	9.727	8.545	4	491.775	4	3	10780	15434	'High'
8.091	10.727	9.364	4	491.775	4	3	976.148	4953	'High'
11.545	9.909	8.364	4	491.775	4	3	10780	15434	'High'
16.167	21.25	23.667	4	491.775	4	3	1967	305.704	'High'
47.455	46.636	49.182	4	491.775	4	3	663.673	2771	'High'
11.091	9.818	7.909	4	491.775	4	3	10780	15434	'High'
9.25	7.583	5	4	491.775	4	3	663.673	2771	'High'
6.545	7.091	4.545	4	491.775	4	3	10780	15434	'High'
14.273	13	9.545	4	491.775	4	3	1967	305.704	'High'
9	6.667	3	4	491.775	4	3	1967	305.704	'High'
11.727	11.727	9.818	4	491.775	4	3	10780	15434	'High'
10.455	9	7.727	4	491.775	4	3	663.673	2771	'High'
15.667	14.667	13.333	4	491.775	4	3	1967	305.704	'High'
6.5	7	7	4	491.775	4	3	976.148	4953	'High'
12.846	11.771	10.079	4	491.775	4	3	3.666	24.975	'High'
13.909	11.818	9.364	4	491.775	4	3	976.148	4953	'High'
12.917	8.75	6.75	4	491.775	4	3	10780	15434	'High'
15.545	13.818	11	4	491.775	4	3	1967	305.704	'High'
15	9.833	7.167	4	491.775	4	3	1967	305.704	'High'
13	10.364	8.727	4	491.775	4	3	10780	15434	'High'
28.909	23.091	14.364	4	491.775	4	3	10780	15434	'High'
22.182	23	26.545	4	491.775	4	3	1967	305.704	'High'
11.5	10.667	8.417	4	491.775	4	3	976.148	4953	'High'
9.083	7.833	7.333	4	491.775	4	3	1967	305.704	'High'
6.727	6.455	3.636	4	491.775	4	3	663.673	2771	'High'
10	8.545	6.727	4	491.775	4	3	1967	305.704	'High'
8.273	8.364	2	4	491.775	4	3	1967	305.704	'High'
9.364	7.818	5.909	4	491.775	4	3	1967	305.704	'High'
10.364	9.364	8.455	4	491.775	4	3	1967	305.704	'High'
6.909	7.818	6.909	4	491.775	4	3	1967	305.704	'High'
12.621	11.313	8.949	4	491.775	4	3	976.148	4953	'High'
7.545	6.364	3.818	4	491.775	4	3	1967	305.704	'High'
14	9.833	8.5	4	491.775	4	3	976.148	4953	'High'
16.364	15.273	11.636	4	491.775	4	3	1967	305.704	'High'
20.75	17.667	14.75	4	491.775	4	3	10780	15434	'High'
16.833	15.167	10.917	4	491.775	4	3	1967	305.704	'High'
11.182	9.636	7.818	4	491.775	4	3	10780	15434	'High'
19.909	15.273	12.364	4	491.775	4	3	1967	305.704	'High'
10.909	8.545	7.182	4	491.775	4	3	1967	305.704	'High'
18.417	15.167	11.417	4	491.775	4	3	1967	305.704	'High'
13.996	12.185	10.332	4	491.775	4	3	169.677	4944	'High'
10.703	10.071	9.089	4	491.775	4	3	1861	4988	'High'
8.455	8.182	7.273	4	491.775	4	3	1967	305.704	'High'
5.364	7.545	7.545	4	491.775	4	3	1967	305.704	'High'
10	9.75	8.25	4	491.775	4	3	976.148	4953	'High'
31.818	21.545	11.636	4	491.775	4	3	663.673	2771	'High'
14.273	11.818	9.364	4	491.775	4	3	10780	15434	'High'
15.545	9.818	7.091	4	491.775	4	3	1967	305.704	'High'
5.083	5	1	4	1037.93	4	3	55.159	871.422	'High'
9.5	10.167	6.917	4	1037.93	4	3	55.159	871.422	'High'
6.273	4.818	0.727	4	1037.93	4	3	144.959	884.409	'High'
5.545	4	0.364	4	1037.93	4	3	55.159	871.422	'High'
12.636	13.273	10	4	1037.93	4	3	55.159	871.422	'High'
7.909	4.818	0.455	4	1037.93	4	3	144.959	884.409	'High'
5.273	4.455	0.455	4	1037.93	4	3	2.495	1093	'High'
4.636	3.636	0.455	4	1037.93	4	3	55.159	871.422	'High'
13.5	11.667	7.917	4	1037.93	4	3	144.959	884.409	'High'
5.833	5	0.5	4	1037.93	4	3	55.159	871.422	'High'
7.583	5.5	1	4	1037.93	4	3	55.159	871.422	'High'
4.636	4.364	0.364	4	1037.93	4	3	144.959	884.409	'High'
4.583	4.25	0.417	4	1037.93	4	3	55.159	871.422	'High'
9.909	11.091	10	4	1037.93	4	3	600.927	2925	'High'
6.364	5.364	0.545	4	1037.93	4	3	2.495	1093	'High'
3.818	4	0.273	4	1037.93	4	3	600.927	2925	'High'
6.449	4.967	1.783	4	1037.93	4	3	1794	618.712	'High'
5	3.818	0.273	4	1037.93	4	3	600.927	2925	'High'
8.55	7.428	2.827	4	1037.93	4	3	602.056	609.874	'High'
7.909	6.545	1.091	4	1037.93	4	3	55.159	871.422	'High'
3.545	3.364	0.273	4	1037.93	4	3	2.495	1093	'High'
5.083	4.167	0.333	4	1037.93	4	3	55.159	871.422	'High'
4.75	3.917	0.25	4	1037.93	4	3	55.159	871.422	'High'
9.667	7.333	2.583	4	1037.93	4	3	600.927	2925	'High'
3.273	3.909	0.182	4	1037.93	4	3	144.959	884.409	'High'
3.273	4	0.545	4	1037.93	4	3	2.495	1093	'High'
6.273	4.364	0.364	4	1037.93	4	3	600.927	2925	'High'
5.565	4.542	0.694	4	1037.93	4	3	2.495	1093	'High'
7.333	5.333	0.5	4	1037.93	4	3	144.959	884.409	'High'
8.57	7.327	3.25	4	1037.93	4	3	470.332	542.713	'High'
11.583	7.167	1.75	4	1037.93	4	3	600.927	2925	'High'
5.455	4.909	0.364	4	1037.93	4	3	600.927	2925	'High'
5.455	6.273	1.091	4	1037.93	4	3	144.959	884.409	'High'
6.545	4.273	0.545	4	1037.93	4	3	55.159	871.422	'High'
5	4.818	0.818	4	1037.93	4	3	55.159	871.422	'High'
4.909	5.636	1.182	4	1037.93	4	3	600.927	2925	'High'
4.091	4.091	0.091	4	1037.93	4	3	2.495	1093	'High'
4.727	6.364	2.727	4	1037.93	4	3	55.159	871.422	'High'
3.818	2.545	0.182	4	1037.93	4	3	144.959	884.409	'High'
6.727	4.545	0.455	4	1037.93	4	3	55.159	871.422	'High'
4.75	4.167	0.75	4	1037.93	4	3	144.959	884.409	'High'
5.441	4.485	1.246	4	1037.93	4	3	1794	618.712	'High'
9.624	8.373	3.823	4	1037.93	4	3	296.937	299.657	'High'
4.636	4.455	0.636	4	1037.93	4	3	144.959	884.409	'High'
4	4	0.273	4	1037.93	4	3	144.959	884.409	'High'
2.667	3.583	0.25	4	1037.93	4	3	144.959	884.409	'High'
4.917	4.417	0.583	4	1037.93	4	3	2.495	1093	'High'
3.25	3.917	0.167	4	1037.93	4	3	144.959	884.409	'High'
6.333	5	0.417	4	1037.93	4	3	600.927	2925	'High'
5.5	4.583	0.5	4	1037.93	4	3	55.159	871.422	'High'
6.25	5.25	0.75	4	1037.93	4	3	2.495	1093	'High'
5.25	3.333	0.25	4	1037.93	4	3	144.959	884.409	'High'
9.328	7.827	3.83	4	1037.93	4	3	470.332	542.713	'High'
3.091	4.182	0.182	4	1037.93	4	3	144.959	884.409	'High'
9.091	5.818	0.545	4	1037.93	4	3	55.159	871.422	'High'
7.182	4.455	2.091	4	1037.93	4	3	600.927	2925	'High'
7	5	0.833	4	1037.93	4	3	55.159	871.422	'High'
5.727	4.273	0.273	4	1037.93	4	3	144.959	884.409	'High'
6.917	4.167	0.75	4	1037.93	4	3	144.959	884.409	'High'
5.182	4.364	0.364	4	1037.93	4	3	144.959	884.409	'High'
10.273	5.818	1.727	4	1037.93	4	3	144.959	884.409	'High'
4.917	4.167	0.417	4	1037.93	4	3	144.959	884.409	'High'
4.727	4.818	0.545	4	1037.93	4	3	144.959	884.409	'High'
5.417	4.75	0.583	4	1037.93	4	3	144.959	884.409	'High'
4.182	3.818	0.182	4	1037.93	4	3	144.959	884.409	'High'
6.909	7	1.818	4	1037.93	4	3	144.959	884.409	'High'
5.657	4.317	0.601	4	1037.93	4	3	759.074	765.028	'High'
5.5	5	1.5	4	1037.93	4	3	144.959	884.409	'High'
7.723	6.649	1.941	4	1037.93	4	3	917.444	1021	'High'
3.818	4.273	0.182	4	1037.93	4	3	144.959	884.409	'High'
8.417	6.583	1.333	4	1037.93	4	3	600.927	2925	'High'
3.455	4	0.091	4	1037.93	4	3	2.495	1093	'High'
6.455	4.091	0.364	4	1037.93	4	3	2.495	1093	'High'
3.273	3	0.182	4	1037.93	4	3	144.959	884.409	'High'
8.273	4.636	0.545	4	1037.93	4	3	144.959	884.409	'High'
9.167	6.083	1.25	4	1037.93	4	3	600.927	2925	'High'
4.909	4.273	0.273	4	1037.93	4	3	144.959	884.409	'High'
2.636	3.273	0.273	4	1037.93	4	3	2.495	1093	'High'
5.727	5.727	1.455	4	1037.93	4	3	144.959	884.409	'High'
5.824	4.54	0.82	4	1037.93	4	3	1794	618.712	'High'
3.833	4.5	0.25	4	1037.93	4	3	55.159	871.422	'High'
7.333	4.75	0.417	4	1037.93	4	3	55.159	871.422	'High'
7.167	4.167	0.583	4	1037.93	4	3	55.159	871.422	'High'
3.455	4	0.182	4	1037.93	4	3	600.927	2925	'High'
3.636	5.091	0.455	4	1037.93	4	3	600.927	2925	'High'
6.455	5.273	0.818	4	1037.93	4	3	600.927	2925	'High'
4.091	4	0.273	4	1037.93	4	3	55.159	871.422	'High'
5.636	4.545	0.545	4	1037.93	4	3	144.959	884.409	'High'
8.273	5.818	1	4	1037.93	4	3	55.159	871.422	'High'
3.273	3.636	0.091	4	1037.93	4	3	144.959	884.409	'High'
4.636	4	0.455	4	1037.93	4	3	144.959	884.409	'High'
6.364	4.818	0.364	4	1037.93	4	3	55.159	871.422	'High'
5.137	4.022	0.413	4	1037.93	4	3	1794	618.712	'High'
4.818	3.545	0.182	4	1037.93	4	3	144.959	884.409	'High'
6.203	5.015	1.424	4	1037.93	4	3	1794	618.712	'High'
7.818	6.727	2.636	4	1037.93	4	3	55.159	871.422	'High'
4.833	3.333	0.5	4	1037.93	4	3	2.495	1093	'High'
9.091	10.455	6.182	4	1037.93	4	3	600.927	2925	'High'
7.328	6.406	2.059	4	1037.93	4	3	533.205	5545	'High'
9.636	7.818	7.545	4	1037.93	4	3	600.927	2925	'High'
5.75	5	0.583	4	1037.93	4	3	55.159	871.422	'High'
18.545	9.364	2.182	4	1037.93	4	3	55.159	871.422	'High'
9.909	5.182	0.727	4	1037.93	4	3	144.959	884.409	'High'
5.091	5.182	0.727	4	1037.93	4	3	55.159	871.422	'High'
5.824	4.54	0.669	4	1037.93	4	3	2.495	1093	'High'
5.182	4.455	0.636	4	1037.93	4	3	600.927	2925	'High'
6.833	5.667	1	4	1037.93	4	3	144.959	884.409	'High'
5.636	4.091	0.364	4	1037.93	4	3	600.927	2925	'High'
3.75	3.75	0.25	4	1037.93	4	3	55.159	871.422	'High'
4	3.727	0.273	4	1037.93	4	3	55.159	871.422	'High'
7.273	5.636	0.818	4	1037.93	4	3	144.959	884.409	'High'
5.818	4.727	0.727	4	1037.93	4	3	55.159	871.422	'High'
4.455	4.909	0.273	4	1037.93	4	3	600.927	2925	'High'
6.455	5	0.636	4	1037.93	4	3	55.159	871.422	'High'
7.668	6.594	2.292	4	1037.93	4	3	470.332	542.713	'High'
6.182	5.636	1	4	1037.93	4	3	144.959	884.409	'High'
5.273	3.545	0.273	4	1037.93	4	3	144.959	884.409	'High'
5.333	4.75	0.25	4	1037.93	4	3	55.159	871.422	'High'
4.727	4	0.273	4	1037.93	4	3	144.959	884.409	'High'
3.917	4.417	0.25	4	1037.93	4	3	55.159	871.422	'High'
4.545	3.636	0.273	4	1037.93	4	3	55.159	871.422	'High'
4.493	3.301	0.393	4	1037.93	4	3	1794	618.712	'High'
3.818	4.182	0.364	4	1037.93	4	3	144.959	884.409	'High'
6.75	5.333	0.667	4	1037.93	4	3	55.159	871.422	'High'
4.545	3.818	0.364	4	1037.93	4	3	144.959	884.409	'High'
5.455	3.273	0.273	4	1037.93	4	3	144.959	884.409	'High'
6.083	4.583	0.417	4	1037.93	4	3	144.959	884.409	'High'
15.364	6.636	1.273	4	1037.93	4	3	144.959	884.409	'High'
4.545	5.182	1.727	4	1037.93	4	3	144.959	884.409	'High'
8.091	6	1	4	1037.93	4	3	600.927	2925	'High'
5.909	4.818	0.364	4	1037.93	4	3	2.495	1093	'High'
7.458	6.166	1.531	4	1037.93	4	3	917.444	1021	'High'
4.273	3.455	0.273	4	1037.93	4	3	55.159	871.422	'High'
5.091	4	0.273	4	1037.93	4	3	55.159	871.422	'High'
9.667	5.75	0.917	4	1037.93	4	3	2.495	1093	'High'
6.182	4.455	0.455	4	1037.93	4	3	55.159	871.422	'High'
6.818	6.455	1.182	4	1037.93	4	3	144.959	884.409	'High'
6.727	5.364	0.636	4	1037.93	4	3	55.159	871.422	'High'
5.636	4.182	0.636	4	1037.93	4	3	55.159	871.422	'High'
4.833	4.5	0.417	4	1037.93	4	3	144.959	884.409	'High'
4.636	3.727	0.545	4	1037.93	4	3	144.959	884.409	'High'
9	5.545	1	4	1037.93	4	3	144.959	884.409	'High'
4.167	3.583	0.25	4	1037.93	4	3	2.495	1093	'High'
6.727	4.636	0.727	4	1037.93	4	3	55.159	871.422	'High'
5	5.091	0.455	4	1037.93	4	3	144.959	884.409	'High'
8.299	7.033	2.509	4	1037.93	4	3	470.332	542.713	'High'
6.75	4.75	0.417	4	1037.93	4	3	600.927	2925	'High'
5.182	3.545	0.364	4	1037.93	4	3	55.159	871.422	'High'
7.455	4.909	0.636	4	1037.93	4	3	600.927	2925	'High'
9.667	6.583	1	4	1037.93	4	3	600.927	2925	'High'
4.75	4.75	0.75	4	1037.93	4	3	2.495	1093	'High'
5.182	4.273	0.545	4	1037.93	4	3	144.959	884.409	'High'
6.636	4.273	0.545	4	1037.93	4	3	144.959	884.409	'High'
3.636	3.818	0.091	4	1037.93	4	3	55.159	871.422	'High'
3	3.727	0.273	4	1037.93	4	3	55.159	871.422	'High'
5.818	3.818	0.727	4	1037.93	4	3	144.959	884.409	'High'
4.182	4.455	0.545	4	1037.93	4	3	55.159	871.422	'High'
6.083	4.917	0.5	4	1037.93	4	3	55.159	871.422	'High'
5.636	4.364	0.636	4	1037.93	4	3	2.495	1093	'High'
5.417	4.667	0.583	4	1037.93	4	3	144.959	884.409	'High'
3.727	4.636	0.182	4	1037.93	4	3	144.959	884.409	'High'
7.909	5.273	0.636	4	1037.93	4	3	55.159	871.422	'High'
4.273	3.455	0.364	4	1037.93	4	3	144.959	884.409	'High'
6.5	4.583	0.75	4	1037.93	4	3	2.495	1093	'High'
4.364	4.273	0.636	4	1037.93	4	3	55.159	871.422	'High'
4.818	7.545	7.636	4	1037.93	4	3	55.159	871.422	'High'
3.727	3.636	0.273	4	1037.93	4	3	55.159	871.422	'High'
6	4.917	0.667	4	1037.93	4	3	55.159	871.422	'High'
4.273	4.364	0.364	4	1037.93	4	3	55.159	871.422	'High'
3.273	3.364	0.182	4	1037.93	4	3	144.959	884.409	'High'
6.5	5.25	0.583	4	1037.93	4	3	2.495	1093	'High'
5.091	4.091	1.091	4	1037.93	4	3	600.927	2925	'High'
7.273	5.636	1.273	4	1037.93	4	3	55.159	871.422	'High'
3.545	3.909	0.364	4	1037.93	4	3	600.927	2925	'High'
6.667	5	0.5	4	1037.93	4	3	600.927	2925	'High'
4.818	5.182	0.545	4	1037.93	4	3	55.159	871.422	'High'
4	3.917	0.25	4	1037.93	4	3	600.927	2925	'High'
7.25	5	0.5	4	1037.93	4	3	144.959	884.409	'High'
3.083	2.833	0.25	4	1037.93	4	3	2.495	1093	'High'
6.545	4.455	0.455	4	1037.93	4	3	55.159	871.422	'High'
4.091	3.545	0.545	4	1037.93	4	3	2.495	1093	'High'
5.273	4.545	0.364	4	1037.93	4	3	144.959	884.409	'High'
4.083	4.75	0.583	4	1037.93	4	3	55.159	871.422	'High'
5.5	5.083	1	4	1037.93	4	3	55.159	871.422	'High'
5.333	4.583	0.417	4	1037.93	4	3	55.159	871.422	'High'
8.041	6.55	1.771	4	1037.93	4	3	602.056	609.874	'High'
5.75	5.25	0.583	4	1037.93	4	3	55.159	871.422	'High'
5.636	4.727	0.636	4	1037.93	4	3	55.159	871.422	'High'
7.273	4.455	0.455	4	1037.93	4	3	55.159	871.422	'High'
4.583	3.583	0.333	4	1037.93	4	3	144.959	884.409	'High'
4.182	5.091	0.818	4	1037.93	4	3	2.495	1093	'High'
7.624	6.472	1.923	4	1037.93	4	3	917.444	1021	'High'
6.364	5.455	0.636	4	1037.93	4	3	144.959	884.409	'High'
4.167	3.833	0.333	4	1037.93	4	3	144.959	884.409	'High'
7.667	4.75	0.667	4	1037.93	4	3	55.159	871.422	'High'
7.833	4.417	1.25	4	1037.93	4	3	55.159	871.422	'High'
3.545	4.636	0.364	4	1037.93	4	3	600.927	2925	'High'
5.333	4.5	1.25	4	1037.93	4	3	55.159	871.422	'High'
7.636	10	7.364	4	1037.93	4	3	2.495	1093	'High'
4.727	4.455	0.182	4	1037.93	4	3	55.159	871.422	'High'
6.182	5.182	0.545	4	887.957	4	3	7022	7479	'High'
6.75	6.333	1.333	4	887.957	4	3	7022	7479	'High'
7.182	6.182	1.091	4	887.957	4	3	7022	7479	'High'
6.667	5.167	1	4	887.957	4	3	3553	1293	'High'
4.917	4.833	0.583	4	887.957	4	3	1170	1207	'High'
7.636	5.455	0.818	4	887.957	4	3	1170	1207	'High'
10.091	6.909	1.636	4	887.957	4	3	7022	7479	'High'
5.364	4.909	0.636	4	887.957	4	3	3553	1293	'High'
7.455	5.636	1	4	887.957	4	3	1170	1207	'High'
5.364	5	1.909	4	887.957	4	3	3553	1293	'High'
7	6.273	1.727	4	887.957	4	3	3553	1293	'High'
5.75	6.25	1.417	4	887.957	4	3	3553	1293	'High'
6.836	5.362	1.063	4	887.957	4	3	4224	19.713	'High'
7.273	7.727	2.909	4	887.957	4	3	7022	7479	'High'
4.182	4	0.364	4	887.957	4	3	3553	1293	'High'
7.909	5.182	0.727	4	887.957	4	3	3553	1293	'High'
3.909	4.364	0.455	4	887.957	4	3	4224	19.713	'High'
20.545	14.818	7.182	4	887.957	4	3	7022	7479	'High'
7.455	5.909	1.091	4	887.957	4	3	3553	1293	'High'
11.545	7.818	1.909	4	887.957	4	3	3553	1293	'High'
5.655	4.765	0.818	4	887.957	4	3	5244	2267	'High'
8.909	9.182	4.818	4	887.957	4	3	4224	19.713	'High'
6.545	5.727	0.727	4	887.957	4	3	3553	1293	'High'
6.364	4.636	0.545	4	887.957	4	3	4224	19.713	'High'
4.455	6	1.364	4	887.957	4	3	7022	7479	'High'
7.545	7	1.727	4	887.957	4	3	3553	1293	'High'
7.273	5.727	0.818	4	887.957	4	3	3553	1293	'High'
6.545	5.545	1.273	4	887.957	4	3	3553	1293	'High'
5.917	5.083	0.583	4	887.957	4	3	1170	1207	'High'
8.455	6.182	1.727	4	887.957	4	3	7022	7479	'High'
10	6.818	1.636	4	887.957	4	3	3553	1293	'High'
15.909	12.818	7.455	4	887.957	4	3	1170	1207	'High'
10.75	7.417	4	4	887.957	4	3	4224	19.713	'High'
4	5	4.091	4	887.957	4	3	3553	1293	'High'
7.273	4.545	0.545	4	887.957	4	3	3553	1293	'High'
7.545	6.273	2.727	4	887.957	4	3	7022	7479	'High'
4.273	6.182	1.909	4	887.957	4	3	3553	1293	'High'
3.727	4.273	0.364	4	887.957	4	3	3553	1293	'High'
5.182	3.818	0.364	4	887.957	4	3	3553	1293	'High'
9.818	7.273	2.091	4	887.957	4	3	7022	7479	'High'
6.182	6.818	5.818	4	887.957	4	3	1170	1207	'High'
5.727	7.455	4.818	4	887.957	4	3	3553	1293	'High'
7.727	6.364	1.364	4	887.957	4	3	3553	1293	'High'
15.245	14.064	12.068	4	887.957	4	3	3790	3257	'High'
4.364	6.364	1.455	4	887.957	4	3	1170	1207	'High'
6.091	6.091	2.273	4	887.957	4	3	1170	1207	'High'
3.727	5.091	0.545	4	887.957	4	3	7022	7479	'High'
8	7.667	2.75	4	887.957	4	3	7022	7479	'High'
8.333	6.25	1.417	4	887.957	4	3	3553	1293	'High'
8.273	7.182	3.636	4	887.957	4	3	3553	1293	'High'
6.455	4.909	0.727	4	887.957	4	3	3553	1293	'High'
8.5	6.833	1.25	4	887.957	4	3	1170	1207	'High'
8	6.083	1.083	4	887.957	4	3	3553	1293	'High'
16.26	15.155	13.162	4	887.957	4	3	3454	2987	'High'
14.845	13.803	11.098	4	887.957	4	3	2371	2093	'High'
6.12	5.09	0.936	4	887.957	4	3	1356	1277	'High'
7.167	6.167	1.417	4	887.957	4	3	1170	1207	'High'
6.787	5.876	2.101	4	887.957	4	3	1356	1277	'High'
5.727	5.455	0.727	4	887.957	4	3	3553	1293	'High'
7.727	5.818	0.909	4	887.957	4	3	4224	19.713	'High'
18.267	17.474	15.356	4	887.957	4	3	1312	4172	'High'
5.909	5.455	1.273	4	887.957	4	3	3553	1293	'High'
5.455	5.364	0.818	4	887.957	4	3	3553	1293	'High'
7	5.545	0.909	4	887.957	4	3	7022	7479	'High'
5.333	5.583	0.75	4	887.957	4	3	7022	7479	'High'
6.856	5.678	1.845	4	887.957	4	3	5244	2267	'High'
5.727	5.727	2.636	4	887.957	4	3	7022	7479	'High'
13.818	16.636	12.364	4	887.957	4	3	7022	7479	'High'
17.857	16.306	13.566	4	887.957	4	3	3790	3257	'High'
4.909	4.909	0.545	4	887.957	4	3	3553	1293	'High'
5.883	5.038	0.939	4	887.957	4	3	5244	2267	'High'
7	5.273	0.818	4	887.957	4	3	3553	1293	'High'
8.182	6.545	1.455	4	887.957	4	3	7022	7479	'High'
12.273	9.909	6.182	4	887.957	4	3	7022	7479	'High'
3.909	5.727	1.273	4	887.957	4	3	3553	1293	'High'
10.909	7	1.455	4	887.957	4	3	3553	1293	'High'
9.727	5.364	0.727	4	887.957	4	3	3553	1293	'High'
12.091	6.818	2.182	4	887.957	4	3	3553	1293	'High'
15.087	14.28	11.981	4	887.957	4	3	3790	3257	'High'
13.182	8.727	3.091	4	887.957	4	3	7022	7479	'High'
8.455	7.545	4.273	4	887.957	4	3	3553	1293	'High'
6.75	5.583	0.667	4	887.957	4	3	7022	7479	'High'
14.364	13.455	10.182	4	887.957	4	3	3553	1293	'High'
6.273	4.818	0.727	4	887.957	4	3	7022	7479	'High'
6.072	4.886	0.962	4	887.957	4	3	4203	2228	'High'
17.098	15.83	12.686	4	887.957	4	3	2371	2093	'High'
11.545	7.727	3	4	887.957	4	3	7022	7479	'High'
8.091	5.364	0.636	4	887.957	4	3	3553	1293	'High'
6.636	6.091	2.182	4	887.957	4	3	4224	19.713	'High'
8.273	6.818	1.727	4	887.957	4	3	7022	7479	'High'
10.395	9.323	7.444	4	887.957	4	3	1312	4172	'High'
6.182	4.636	0.818	4	887.957	4	3	3553	1293	'High'
5.273	5	0.545	4	887.957	4	3	1170	1207	'High'
5.727	5.091	1.182	4	887.957	4	3	1170	1207	'High'
7.818	4.364	0.545	4	887.957	4	3	3553	1293	'High'
10.818	8.091	7.364	4	887.957	4	3	7022	7479	'High'
5.5	3.917	0.5	4	887.957	4	3	3553	1293	'High'
18.626	17.045	14.03	4	887.957	4	3	3790	3257	'High'
5.417	6.083	0.917	4	887.957	4	3	7022	7479	'High'
8	6.818	1.545	4	887.957	4	3	1170	1207	'High'
5.417	4.833	3.5	4	887.957	4	3	7022	7479	'High'
4.182	4.455	0.182	4	887.957	4	3	4224	19.713	'High'
6	5.364	0.364	4	887.957	4	3	7022	7479	'High'
18.434	17.109	15.019	4	887.957	4	3	1312	4172	'High'
4.545	6.091	1.455	4	887.957	4	3	7022	7479	'High'
9.909	6.818	1.455	4	887.957	4	3	3553	1293	'High'
10.273	6.273	1.636	4	887.957	4	3	7022	7479	'High'
5.545	4.545	0.273	4	887.957	4	3	1170	1207	'High'
6.455	5.909	1.273	4	887.957	4	3	7022	7479	'High'
11	8.818	6.636	4	887.957	4	3	1170	1207	'High'
6	4.727	3.273	4	887.957	4	3	3553	1293	'High'
5.636	4.727	0.909	4	887.957	4	3	4224	19.713	'High'
6.909	4.909	0.545	4	887.957	4	3	3553	1293	'High'
8.455	6.818	1.455	4	887.957	4	3	7022	7479	'High'
10.857	9.932	8.301	4	887.957	4	3	4203	2228	'High'
9.545	7.727	3.091	4	887.957	4	3	7022	7479	'High'
6.636	6.909	2	4	887.957	4	3	7022	7479	'High'
7.583	7.25	4.333	4	887.957	4	3	7022	7479	'High'
6.273	6	1	4	887.957	4	3	3553	1293	'High'
5.182	5.818	1.182	4	887.957	4	3	1170	1207	'High'
8.182	6.909	2.091	4	887.957	4	3	1170	1207	'High'
6.273	6.273	1	4	887.957	4	3	1170	1207	'High'
8.455	6.636	3.273	4	887.957	4	3	3553	1293	'High'
5.818	5.727	1.455	4	887.957	4	3	1170	1207	'High'
6.379	5.083	0.807	4	887.957	4	3	4203	2228	'High'
11.273	7.818	1.727	4	887.957	4	3	7022	7479	'High'
6.818	4.909	0.545	4	887.957	4	3	4224	19.713	'High'
9.273	7	2.818	4	887.957	4	3	7022	7479	'High'
6.455	5.636	1.818	4	887.957	4	3	3553	1293	'High'
19.828	18.261	15.168	4	887.957	4	3	1483	206.961	'High'
10.667	7.417	1.583	4	887.957	4	3	7022	7479	'High'
6.909	5.091	1	4	887.957	4	3	4224	19.713	'High'
10.273	6.636	1.545	4	887.957	4	3	3553	1293	'High'
9	6.364	1.273	4	887.957	4	3	7022	7479	'High'
8	5.818	0.727	4	887.957	4	3	3553	1293	'High'
5.091	4.818	0.545	4	887.957	4	3	7022	7479	'High'
6.545	6.455	1.909	4	887.957	4	3	3553	1293	'High'
11.211	9.781	8.381	4	887.957	4	3	1312	4172	'High'
11.273	7	1.636	4	887.957	4	3	4224	19.713	'High'
10.273	8.364	4.455	4	887.957	4	3	7022	7479	'High'
9.455	6.727	2.364	4	887.957	4	3	7022	7479	'High'
7.333	6.917	2.5	4	887.957	4	3	3553	1293	'High'
19.034	17.815	15.589	4	887.957	4	3	1483	206.961	'High'
9.455	8.091	4.364	4	887.957	4	3	7022	7479	'High'
8.727	6.091	1.091	4	887.957	4	3	3553	1293	'High'
6.545	5.182	0.727	4	887.957	4	3	7022	7479	'High'
8.818	5.091	0.818	4	887.957	4	3	7022	7479	'High'
17.224	15.913	13.452	4	887.957	4	3	2371	2093	'High'
7.636	5.545	0.636	4	887.957	4	3	4224	19.713	'High'
4.909	5.273	0.818	4	887.957	4	3	3553	1293	'High'
16.566	15.823	12.86	4	887.957	4	3	2371	2093	'High'
4.545	5.545	1.182	4	887.957	4	3	7022	7479	'High'
7.583	6.083	0.917	4	887.957	4	3	7022	7479	'High'
6.455	4.727	0.545	4	887.957	4	3	3553	1293	'High'
9.091	7.636	2.727	4	887.957	4	3	7022	7479	'High'
3.909	4.727	0.364	4	887.957	4	3	7022	7479	'High'
16.333	15.47	13.591	4	887.957	4	3	1483	206.961	'High'
9.364	7	1.455	4	887.957	4	3	3553	1293	'High'
5.833	5.083	0.583	4	887.957	4	3	3553	1293	'High'
8.083	6.917	5.083	4	887.957	4	3	3553	1293	'High'
10.182	8.091	3.636	4	887.957	4	3	3553	1293	'High'
7.455	6.636	2	4	887.957	4	3	4224	19.713	'High'
10.545	9.364	4.727	4	887.957	4	3	4224	19.713	'High'
8.455	6.273	5.545	4	887.957	4	3	4224	19.713	'High'
18.246	16.973	15.129	4	887.957	4	3	1483	206.961	'High'
6.182	5	0.455	4	887.957	4	3	3553	1293	'High'
5.917	4.333	0.417	4	887.957	4	3	1170	1207	'High'
7.273	5.545	0.818	4	887.957	4	3	7022	7479	'High'
7.909	5.273	1.091	4	887.957	4	3	3553	1293	'High'
8.818	8.273	3.545	4	887.957	4	3	7022	7479	'High'
6.417	5.667	3.75	4	887.957	4	3	7022	7479	'High'
8.182	8	7.364	4	887.957	4	3	7022	7479	'High'
5.273	5.182	0.636	4	887.957	4	3	4224	19.713	'High'
16.532	15.215	12.672	4	887.957	4	3	3454	2987	'High'
5.545	4.636	0.273	4	887.957	4	3	7022	7479	'High'
8.636	7.818	2.455	4	887.957	4	3	7022	7479	'High'
5.636	5.455	1.818	4	887.957	4	3	1170	1207	'High'
10.818	8.091	2.364	4	887.957	4	3	7022	7479	'High'
12.727	10	7.636	4	887.957	4	3	7022	7479	'High'
6.633	5.479	1.39	4	887.957	4	3	4224	19.713	'High'
15	13.167	7.083	4	887.957	4	3	1170	1207	'High'
12.883	11.526	9.357	4	887.957	4	3	1312	4172	'High'
18.419	17.291	14.834	4	887.957	4	3	3790	3257	'High'
6.25	5.417	1.667	4	887.957	4	3	7022	7479	'High'
16.909	13.727	10.273	4	887.957	4	3	4224	19.713	'High'
9.5	6.417	1.833	4	887.957	4	3	7022	7479	'High'
8.182	6.818	1.636	4	887.957	4	3	3553	1293	'High'
8.636	6.636	0.909	4	887.957	4	3	4224	19.713	'High'
9.273	8.182	6.545	4	887.957	4	3	3553	1293	'High'
6.167	6.167	0.917	4	887.957	4	3	1170	1207	'High'
3.727	4.364	0.273	4	887.957	4	3	3553	1293	'High'
6.753	6.071	1.993	4	887.957	4	3	4224	19.713	'High'
8.818	8.273	7.545	4	887.957	4	3	3553	1293	'High'
16.909	13.636	9.545	4	887.957	4	3	3553	1293	'High'
6.818	5.636	0.909	4	887.957	4	3	7022	7479	'High'
5.182	5.364	1.182	4	887.957	4	3	3553	1293	'High'
6.446	5.633	1.554	4	887.957	4	3	1356	1277	'High'
4.636	4.636	0.545	4	887.957	4	3	3553	1293	'High'
15.636	14.455	11.182	4	887.957	4	3	7022	7479	'High'
6.273	5.364	1	4	887.957	4	3	4224	19.713	'High'
2.091	3.545	0.364	4	854.123	4	3	4567	131.674	'High'
7.417	4.667	0.667	4	854.123	4	3	1947	1947	'High'
8.364	7.182	2.909	4	854.123	4	3	15388	15388	'High'
4.727	4.091	0.182	4	854.123	4	3	1947	1947	'High'
3.25	3.083	0.083	4	854.123	4	3	418.976	49.834	'High'
9.182	11.818	10.273	4	854.123	4	3	1947	1947	'High'
3.727	3.364	0.273	4	854.123	4	3	4567	131.674	'High'
4.273	5	1.273	4	854.123	4	3	418.976	49.834	'High'
4.417	3.75	0.25	4	854.123	4	3	1947	1947	'High'
3.545	4.273	0.273	4	854.123	4	3	418.976	49.834	'High'
10.842	9.555	8.449	4	854.123	4	3	253.324	154.711	'High'
4.167	4.583	0.417	4	854.123	4	3	4567	131.674	'High'
6.455	5.909	0.818	4	854.123	4	3	4567	131.674	'High'
5.333	6.25	3.417	4	854.123	4	3	4567	131.674	'High'
3.833	4.083	0.167	4	854.123	4	3	418.976	49.834	'High'
4.417	3.667	0.167	4	854.123	4	3	4567	131.674	'High'
4.917	3.917	0.25	4	854.123	4	3	1947	1947	'High'
7.182	6.545	3.091	4	854.123	4	3	1947	1947	'High'
5.727	4.545	0.455	4	854.123	4	3	1947	1947	'High'
5.182	3.636	0.273	4	854.123	4	3	15388	15388	'High'
4.583	4.167	0.667	4	854.123	4	3	4567	131.674	'High'
1.455	2.818	0.091	4	854.123	4	3	4567	131.674	'High'
6.083	4	0.5	4	854.123	4	3	1947	1947	'High'
8.083	5.75	0.667	4	854.123	4	3	4567	131.674	'High'
5.545	4.364	0.364	4	854.123	4	3	1947	1947	'High'
7.091	3.818	0.455	4	854.123	4	3	1947	1947	'High'
5.182	3.545	0.182	4	854.123	4	3	4567	131.674	'High'
4.273	5	0.364	4	854.123	4	3	1947	1947	'High'
4.273	3.909	0.636	4	854.123	4	3	418.976	49.834	'High'
2.636	4	1.727	4	854.123	4	3	1947	1947	'High'
4.545	3.818	0.364	4	854.123	4	3	1947	1947	'High'
4.167	3.583	0.333	4	854.123	4	3	1947	1947	'High'
6.909	6.818	2.818	4	854.123	4	3	4567	131.674	'High'
3.818	4.182	0	4	854.123	4	3	418.976	49.834	'High'
3.091	3.636	0.273	4	854.123	4	3	4567	131.674	'High'
15.545	8.091	3.909	4	854.123	4	3	4567	131.674	'High'
5.3	4.3	0.5	4	854.123	4	3	4567	131.674	'High'
6.364	5.182	1.182	4	854.123	4	3	15388	15388	'High'
6.545	4	0.455	4	854.123	4	3	418.976	49.834	'High'
6.833	4.667	0.5	4	854.123	4	3	418.976	49.834	'High'
6.545	4.545	0.545	4	854.123	4	3	15388	15388	'High'
5.091	4.727	0.636	4	854.123	4	3	1947	1947	'High'
8	4.818	0.455	4	854.123	4	3	4567	131.674	'High'
4.551	3.81	0.479	4	854.123	4	3	3526	3529	'High'
4.727	4	0.273	4	854.123	4	3	1947	1947	'High'
5.818	4.545	0.273	4	854.123	4	3	1947	1947	'High'
6.833	5.333	0.583	4	854.123	4	3	1947	1947	'High'
8.576	7.527	3.137	4	854.123	4	3	253.324	154.711	'High'
7.328	6.145	1.613	4	854.123	4	3	1027	1043	'High'
11.727	8.636	4.818	4	854.123	4	3	15388	15388	'High'
9.098	7.332	2.849	4	854.123	4	3	533.205	5545	'High'
8.725	7.132	2.838	4	854.123	4	3	560.147	541.421	'High'
8.455	6.545	2.545	4	854.123	4	3	15388	15388	'High'
5.909	4.636	0.727	4	854.123	4	3	1947	1947	'High'
9.636	7	3.182	4	854.123	4	3	4567	131.674	'High'
4.545	3.636	0.273	4	854.123	4	3	418.976	49.834	'High'
8.062	6.751	2.311	4	854.123	4	3	1027	1043	'High'
4.273	3.545	0.364	4	854.123	4	3	4567	131.674	'High'
11.545	5.636	0.818	4	854.123	4	3	1947	1947	'High'
2.727	3	0	4	854.123	4	3	418.976	49.834	'High'
4.636	3.182	0.364	4	854.123	4	3	15388	15388	'High'
6.364	4.364	0.636	4	854.123	4	3	4567	131.674	'High'
4.091	4	0.182	4	854.123	4	3	4567	131.674	'High'
4.364	4.091	0.182	4	854.123	4	3	1947	1947	'High'
7.667	6.38	1.973	4	854.123	4	3	1027	1043	'High'
10.417	7.167	4.5	4	854.123	4	3	1947	1947	'High'
3.417	3.833	0.167	4	854.123	4	3	4567	131.674	'High'
4.727	4.091	0.364	4	854.123	4	3	4567	131.674	'High'
3.727	3.091	0.091	4	854.123	4	3	1947	1947	'High'
6.091	5.091	0.909	4	854.123	4	3	4567	131.674	'High'
10.856	9.636	8.117	4	854.123	4	3	253.324	154.711	'High'
4.6	3.9	0.1	4	854.123	4	3	4567	131.674	'High'
7.727	7.364	3.364	4	854.123	4	3	4567	131.674	'High'
4.909	3.182	0.364	4	854.123	4	3	15388	15388	'High'
7.392	6.106	1.592	4	854.123	4	3	560.147	541.421	'High'
4.909	3.364	0.455	4	854.123	4	3	1947	1947	'High'
6.455	4.818	0.636	4	854.123	4	3	1947	1947	'High'
5.091	4.364	1	4	854.123	4	3	418.976	49.834	'High'
4.091	2.636	0.364	4	854.123	4	3	4567	131.674	'High'
7.711	6.38	2.384	4	854.123	4	3	1027	1043	'Very High'
3.5	4.5	0.417	4	854.123	4	3	418.976	49.834	'High'
5.273	3.818	0.455	4	854.123	4	3	1947	1947	'High'
5.75	4.167	0.5	4	854.123	4	3	1947	1947	'High'
12.273	7.818	4	4	854.123	4	3	1947	1947	'High'
2.7	2.7	0.1	4	854.123	4	3	1947	1947	'High'
4.399	3.53	0.403	4	854.123	4	3	2371	2093	'High'
4.636	3.182	0.273	4	854.123	4	3	4567	131.674	'High'
8.091	5.818	0.818	4	854.123	4	3	1947	1947	'High'
3.455	3.545	0.182	4	854.123	4	3	4567	131.674	'High'
7.182	4.909	0.727	4	854.123	4	3	1947	1947	'High'
3.818	3.636	0.182	4	854.123	4	3	1947	1947	'High'
15.818	10.545	8.091	4	854.123	4	3	4567	131.674	'High'
6.455	5.182	0.636	4	854.123	4	3	4567	131.674	'High'
7.636	5	1.364	4	854.123	4	3	1947	1947	'High'
6.636	4	0.455	4	854.123	4	3	1947	1947	'High'
6	5.273	1.182	4	854.123	4	3	15388	15388	'High'
4.909	5	0.636	4	854.123	4	3	1947	1947	'High'
7.455	5.273	0.909	4	854.123	4	3	4567	131.674	'High'
5.909	3.909	0.455	4	854.123	4	3	15388	15388	'High'
5.273	4.636	0.364	4	854.123	4	3	15388	15388	'High'
13.091	8.091	5.909	4	854.123	4	3	1947	1947	'High'
2.917	3.333	0.167	4	854.123	4	3	4567	131.674	'High'
4.5	3.2	0.5	4	854.123	4	3	4567	131.674	'High'
5.083	6.333	3.25	4	854.123	4	3	4567	131.674	'High'
7.636	6.182	3.636	4	854.123	4	3	1947	1947	'High'
3.455	3.182	0.091	4	854.123	4	3	15388	15388	'High'
10.447	8.977	6.235	4	854.123	4	3	253.324	154.711	'High'
3.636	3.636	0.273	4	854.123	4	3	4567	131.674	'High'
5.273	4	0.364	4	854.123	4	3	15388	15388	'High'
2.727	2.364	0.182	4	854.123	4	3	1947	1947	'High'
5.3	5.4	0.9	4	854.123	4	3	418.976	49.834	'High'
5.727	4	0.455	4	854.123	4	3	1947	1947	'High'
7	4.583	0.833	4	854.123	4	3	4567	131.674	'High'
12.909	9.273	2.182	4	854.123	4	3	4567	131.674	'High'
8.509	7.592	3.936	4	854.123	4	3	253.324	154.711	'High'
3.636	4	0.273	4	854.123	4	3	4567	131.674	'High'
5.636	4.091	0.273	4	854.123	4	3	4567	131.674	'High'
4.818	4.727	2.182	4	854.123	4	3	1947	1947	'High'
8.766	7.249	2.736	4	854.123	4	3	1636	376.075	'High'
8.037	6.996	3.381	4	854.123	4	3	533.205	5545	'High'
9.727	7.091	2.636	4	854.123	4	3	1947	1947	'High'
9.273	7.545	4.091	4	854.123	4	3	1947	1947	'High'
3.545	4.091	0.273	4	854.123	4	3	4567	131.674	'High'
8.511	7.405	3.133	4	854.123	4	3	253.324	154.711	'High'
8.545	5.091	0.636	4	854.123	4	3	1947	1947	'High'
14.636	10.455	3.727	4	854.123	4	3	15388	15388	'High'
7.583	5.667	0.667	4	854.123	4	3	4567	131.674	'High'
13.583	7	1.167	4	854.123	4	3	4567	131.674	'High'
4.226	3.464	0.321	4	854.123	4	3	3526	3529	'High'
2.727	3.364	0.273	4	854.123	4	3	1947	1947	'High'
7.636	5.455	0.455	4	854.123	4	3	4567	131.674	'High'
6.019	4.582	1.09	4	854.123	4	3	15388	15388	'High'
5.545	4.091	0.455	4	854.123	4	3	15388	15388	'High'
9.273	4.818	1.091	4	854.123	4	3	4567	131.674	'High'
11	6.455	3.364	4	854.123	4	3	4567	131.674	'High'
2.909	3.091	0	4	854.123	4	3	1947	1947	'High'
5	3.545	0.273	4	854.123	4	3	15388	15388	'High'
5.417	4.333	0.583	4	854.123	4	3	15388	15388	'High'
7	7.455	3	4	854.123	4	3	418.976	49.834	'High'
5.818	4.182	0.273	4	854.123	4	3	1947	1947	'High'
4.727	3.455	0.455	4	854.123	4	3	4567	131.674	'High'
6.909	4.364	0.545	4	854.123	4	3	15388	15388	'High'
2.818	3.545	0.273	4	854.123	4	3	4567	131.674	'High'
5.545	5.455	0.727	4	854.123	4	3	1947	1947	'High'
4.273	3	0	4	854.123	4	3	4567	131.674	'High'
6.818	5	0.636	4	854.123	4	3	1947	1947	'High'
10.2	6	1	4	854.123	4	3	4567	131.674	'High'
5.909	4.273	0.364	4	854.123	4	3	4567	131.674	'High'
5.545	5.091	0.545	4	854.123	4	3	4567	131.674	'High'
[truncated: 451 more rows]
