# Supplementary material for: Data on performance prediction for cloud service selection
Source: Data Brief. 2018 Aug 31;20:1039–43. doi: 10.1016/j.dib.2018.08.108 (PMC6138836; doi:10.1016/j.dib.2018.08.108)
Supplement: Supplementary file 7 — Supplementary material [file mmc7.xlsx]

## Sheet: Sheet1
Jobs_per_ 1Minute	Jobs_per_ 5 Minutes	Jobs_per_ 15Minutes	Mem capacity	Disk_capacity_GB	Num_of_CPU_Cores	CPU_speed_per_Core	Avg_Recieve_Kbps	Avg_Transmit_Kbps	Class_Name
7	7.455	7.727	12	128.729	6	1	31.248	31.248	'High'
3.6	4.8	5.8	12	128.729	6	1	31.248	31.248	'High'
3.455	4.909	5.818	12	128.729	6	1	31.248	31.248	'High'
4.455	5.273	5.909	12	128.729	6	1	31.248	31.248	'High'
3.5	5.1	5.9	12	128.729	6	1	31.248	31.248	'High'
4.091	5.364	6.182	12	128.729	6	1	31.248	31.248	'High'
5.1	5.3	6.2	12	128.729	6	1	31.248	31.248	'High'
4.545	7.636	10.091	12	128.729	6	1	31.248	31.248	'High'
9	9	8.091	12	128.729	6	1	31.248	31.248	'High'
4.1	5	5.8	12	128.729	6	1	31.248	31.248	'High'
3.727	5.273	5.727	12	128.729	6	1	31.248	31.248	'High'
4.364	5.091	5.818	12	128.729	6	1	31.248	31.248	'High'
3	4.7	5.7	12	128.729	6	1	31.248	31.248	'High'
4.818	6.455	7.182	12	128.729	6	1	31.248	31.248	'High'
10.3	13.3	12.6	12	128.729	6	1	31.248	31.248	'Low'
6.818	9.364	10.455	12	128.729	6	1	31.248	31.248	'High'
10.364	10.273	10.636	12	128.729	6	1	31.248	31.248	'High'
10.1	10.5	11.5	12	128.729	6	1	31.248	31.248	'High'
13.909	13.182	14.182	12	128.729	6	1	31.248	31.248	'Low'
11.727	12.909	12.818	12	128.729	6	1	31.248	31.248	'High'
11.1	10.3	10.3	12	128.729	6	1	31.248	31.248	'High'
6.545	7.545	8.091	12	128.729	6	1	31.248	31.248	'High'
4.273	5.545	6	12	128.729	6	1	31.248	31.248	'High'
4.9	5	5.5	12	128.729	6	1	31.248	31.248	'High'
4.273	4.909	5.182	12	128.729	6	1	31.248	31.248	'High'
4.727	5.091	5.636	12	128.729	6	1	31.248	31.248	'High'
3.3	4.6	5.5	12	128.729	6	1	31.248	31.248	'High'
4	4.818	5.727	12	128.729	6	1	31.248	31.248	'High'
7.909	9.818	12	12	128.729	6	1	31.248	31.248	'High'
10.2	9.2	8	12	128.729	6	1	31.248	31.248	'High'
4.455	5.364	6	12	128.729	6	1	31.248	31.248	'High'
4.636	5.545	6	12	128.729	6	1	31.248	31.248	'High'
4.818	5.818	6.636	12	128.729	6	1	31.248	31.248	'High'
6.7	7.7	8.5	12	128.729	6	1	31.248	31.248	'High'
6.364	7.455	8	12	128.729	6	1	31.248	31.248	'High'
7.7	7.4	7.8	12	128.729	6	1	31.248	31.248	'High'
5.636	6.727	7.455	12	128.729	6	1	31.248	31.248	'High'
5.3	6.4	7.4	12	128.729	6	1	31.248	31.248	'High'
5.727	6.727	7	12	128.729	6	1	31.248	31.248	'High'
6.727	6.727	7.091	12	128.729	6	1	31.248	31.248	'High'
5.727	6.818	7.545	12	128.729	6	1	31.248	31.248	'High'
6.727	7.091	7.545	12	128.729	6	1	31.248	31.248	'High'
4.6	5.4	5.9	12	128.729	6	1	31.248	31.248	'High'
4.636	5.273	5.727	12	128.729	6	1	31.248	31.248	'High'
5.2	5.4	6	12	128.729	6	1	31.248	31.248	'High'
4.364	5.455	6	12	128.729	6	1	31.248	31.248	'High'
5.182	5.364	6.091	12	128.729	6	1	31.248	31.248	'High'
5.9	5.7	6.2	12	128.729	6	1	31.248	31.248	'High'
7.364	9.727	12	12	128.729	6	1	31.248	31.248	'High'
10	9.364	8.273	12	128.729	6	1	31.248	31.248	'High'
4.727	5.091	5.455	12	128.729	6	1	31.248	31.248	'High'
3.2	4.8	5.7	12	128.729	6	1	31.248	31.248	'High'
5.636	6.455	7.455	12	128.729	6	1	31.248	31.248	'High'
6.727	6.909	7.455	12	128.729	6	1	31.248	31.248	'High'
6	6.9	7.4	12	128.729	6	1	31.248	31.248	'High'
6.545	7.273	7.545	12	128.729	6	1	31.248	31.248	'High'
7.2	6.9	7.4	12	128.729	6	1	31.248	31.248	'High'
5.636	6.909	7.636	12	128.729	6	1	31.248	31.248	'High'
7.545	7.909	7.909	12	128.729	6	1	31.248	31.248	'High'
7.6	7.5	8.3	12	128.729	6	1	31.248	31.248	'High'
14.8	15.1	14.1	12	128.729	6	1	31.248	31.248	'Low'
5.636	6.909	7.182	12	128.729	6	1	31.248	31.248	'High'
5.182	5.182	5.545	12	128.729	6	1	31.248	31.248	'High'
3.6	4.6	5.3	12	128.729	6	1	31.248	31.248	'High'
4	4.909	5.455	12	128.729	6	1	31.248	31.248	'High'
4.7	5	5.6	12	128.729	6	1	31.248	31.248	'High'
3.727	5	5.727	12	128.729	6	1	31.248	31.248	'High'
4.455	5.091	5.818	12	128.729	6	1	31.248	31.248	'High'
6.8	8.8	11.5	12	128.729	6	1	31.248	31.248	'High'
9.909	9.909	8.727	12	128.729	6	1	31.248	31.248	'High'
5.182	5.636	6.364	12	128.729	6	1	31.248	31.248	'High'
4.1	5.5	6.5	12	128.729	6	1	31.248	31.248	'High'
4.818	5.727	6.545	12	128.729	6	1	31.248	31.248	'High'
5.182	5.727	6.545	12	128.729	6	1	31.248	31.248	'Low'
4.9	6.4	7.2	12	128.729	6	1	31.248	31.248	'High'
6.636	8.273	9	12	128.729	6	1	31.248	31.248	'High'
8	8.455	9.273	12	128.729	6	1	31.248	31.248	'High'
6.2	7.6	8.6	12	128.729	6	1	31.248	31.248	'High'
10.091	12	13.636	12	128.729	6	1	31.248	31.248	'High'
15.3	14.5	14.6	12	128.729	6	1	31.248	31.248	'Low'
14.273	15.909	16.364	12	128.729	6	1	31.248	31.248	'Low'
12.6	13	14.1	12	128.729	6	1	31.248	31.248	'Low'
12.545	13.727	14.727	12	128.729	6	1	31.248	31.248	'High'
15.364	14.545	13.727	12	128.729	6	1	31.248	31.248	'High'
9.3	9.5	9.6	12	128.729	6	1	31.248	31.248	'High'
6.636	7.545	8.091	12	128.729	6	1	31.248	31.248	'High'
7.273	6.455	6.545	12	128.729	6	1	31.248	31.248	'High'
4	5.1	5.8	12	128.729	6	1	31.248	31.248	'Low'
4.545	5.364	6	12	128.729	6	1	31.248	31.248	'High'
4.182	4.909	5.727	12	128.729	6	1	31.248	31.248	'High'
4.2	4.8	5.4	12	128.729	6	1	31.248	31.248	'High'
3.818	4.727	5.364	12	128.729	6	1	31.248	31.248	'High'
7.182	8.545	10.455	12	128.729	6	1	31.248	31.248	'High'
4.636	5.091	5.727	12	128.729	6	1	31.248	31.248	'High'
4.9	5.4	5.7	12	128.729	6	1	31.248	31.248	'High'
3.545	5.182	5.818	12	128.729	6	1	31.248	31.248	'High'
6.3	7.4	8.1	12	128.729	6	1	31.248	31.248	'High'
6.182	8.273	9	12	128.729	6	1	31.248	31.248	'High'
8.545	8.091	8.364	12	128.729	6	1	31.248	31.248	'High'
6.5	8.4	9.6	12	128.729	6	1	31.248	31.248	'High'
9.455	10.182	11.091	12	128.729	6	1	31.248	31.248	'High'
11.182	10.818	11	12	128.729	6	1	31.248	31.248	'High'
9.6	10.9	12.2	12	128.729	6	1	31.248	31.248	'High'
10.909	12.364	13.091	12	128.729	6	1	31.248	31.248	'Low'
15.6	13.5	14.3	12	128.729	6	1	31.248	31.248	'Low'
15.273	16.545	16.091	12	128.729	6	1	31.248	31.248	'Low'
9.909	9.909	10.182	12	128.729	6	1	31.248	31.248	'High'
7.8	8.3	8.4	12	128.729	6	1	31.248	31.248	'High'
5	5.909	6.364	12	128.729	6	1	31.248	31.248	'High'
4.545	5.091	5.909	12	128.729	6	1	31.248	31.248	'High'
4.4	5.2	6.1	12	128.729	6	1	31.248	31.248	'High'
4.545	5.545	6.182	12	128.729	6	1	31.248	31.248	'High'
6.1	5.6	6.1	12	128.729	6	1	31.248	31.248	'High'
7.636	9.545	11.545	12	128.729	6	1	31.248	31.248	'High'
10.6	9	7.8	12	128.729	6	1	31.248	31.248	'High'
4	5	5.909	12	128.729	6	1	31.248	31.248	'High'
6.182	5.545	5.818	12	128.729	6	1	31.248	31.248	'High'
3.6	4.6	5.2	12	128.729	6	1	31.248	31.248	'Low'
4.455	4.818	5.727	12	128.729	6	1	31.248	31.248	'High'
6.2	7.2	7.8	12	128.729	6	1	31.248	31.248	'High'
6	7.455	8.909	12	128.729	6	1	31.248	31.248	'High'
16.7	13.9	13.3	12	128.729	6	1	31.248	31.248	'Low'
9.909	10.273	10.909	12	128.729	6	1	31.248	31.248	'High'
12.091	11.364	11.545	12	128.729	6	1	31.248	31.248	'High'
12.1	11.8	12.9	12	128.729	6	1	31.248	31.248	'Low'
11.909	12.727	13	12	128.729	6	1	31.248	31.248	'High'
14.364	14.182	15	12	128.729	6	1	31.248	31.248	'High'
13.7	14.4	14.2	12	128.729	6	1	31.248	31.248	'Low'
9.727	9.818	9.727	12	128.729	6	1	31.248	31.248	'High'
5.545	5.818	6.182	12	128.729	6	1	31.248	31.248	'High'
3.8	4.7	5.5	12	128.729	6	1	31.248	31.248	'High'
4.273	4.909	5.545	12	128.729	6	1	31.248	31.248	'High'
3.4	4.5	5.5	12	128.729	6	1	31.248	31.248	'Low'
3.636	5	5.636	12	128.729	6	1	31.248	31.248	'High'
5.5	5.2	5.9	12	128.729	6	1	31.248	31.248	'High'
7.909	9.273	11.182	12	128.729	6	1	31.248	31.248	'High'
10.1	9.2	8.1	12	128.729	6	1	31.248	31.248	'Low'
5.364	5.636	6.273	12	128.729	6	1	31.248	31.248	'High'
4.636	5.545	5.909	12	128.729	6	1	31.248	31.248	'High'
4	5.4	6.2	12	128.729	6	1	31.248	31.248	'High'
7.455	6.818	7.273	12	128.729	6	1	31.248	31.248	'High'
6	7.5	9.1	12	128.729	6	1	31.248	31.248	'High'
12.4	13.7	13.5	12	128.729	6	1	31.248	31.248	'High'
8.091	9.091	9.545	12	128.729	6	1	31.248	31.248	'High'
11.182	12	13	12	128.729	6	1	31.248	31.248	'High'
14.1	14.4	14.1	12	128.729	6	1	31.248	31.248	'Low'
10.909	11.091	12.182	12	128.729	6	1	31.248	31.248	'High'
12.3	14.1	14.9	12	128.729	6	1	31.248	31.248	'Low'
14	13.455	13.273	12	128.729	6	1	31.248	31.248	'High'
15.2	14.6	14.9	12	128.729	6	1	31.248	31.248	'Low'
8.818	9.091	9	12	128.729	6	1	31.248	31.248	'High'
8.636	8.455	8.636	12	128.729	6	1	31.248	31.248	'High'
4.2	5.6	6.3	12	128.729	6	1	31.248	31.248	'High'
5	5.364	6	12	128.729	6	1	31.248	31.248	'High'
4.3	5.2	5.9	12	128.729	6	1	31.248	31.248	'High'
3.909	4.818	5.364	12	128.729	6	1	31.248	31.248	'High'
6.7	8.9	11.6	12	128.729	6	1	31.248	31.248	'High'
9.182	9.091	7.818	12	128.729	6	1	31.248	31.248	'High'
3.9	4.6	5.3	12	128.729	6	1	31.248	31.248	'High'
3.909	5	5.545	12	128.729	6	1	31.248	31.248	'High'
4.455	5.182	5.818	12	128.729	6	1	31.248	31.248	'High'
5.5	5.6	6.3	12	128.729	6	1	31.248	31.248	'High'
6.273	7.364	8.182	12	128.729	6	1	31.248	31.248	'High'
7.727	8.455	8.909	12	128.729	6	1	31.248	31.248	'Low'
6.3	8.6	9.5	12	128.729	6	1	31.248	31.248	'High'
9	9.818	10.091	12	128.729	6	1	31.248	31.248	'High'
9	9.818	10.455	12	128.729	6	1	31.248	31.248	'High'
9.1	10.3	11.2	12	128.729	6	1	31.248	31.248	'Low'
8.364	9.909	10.818	12	128.729	6	1	31.248	31.248	'High'
12.2	12.3	12.9	12	128.729	6	1	31.248	31.248	'Low'
11.545	13.091	13.455	12	128.729	6	1	31.248	31.248	'Low'
10.636	10.909	11	12	128.729	6	1	31.248	31.248	'High'
5.273	7.182	7.636	12	128.729	6	1	31.248	31.248	'High'
3.4	4.8	5.6	12	128.729	6	1	31.248	31.248	'Low'
3.818	5.091	5.818	12	128.729	6	1	31.248	31.248	'High'
4.545	5.455	6	12	128.729	6	1	31.248	31.248	'High'
3.3	4.9	6	12	128.729	6	1	31.248	31.248	'High'
3.727	5.273	6.091	12	128.729	6	1	31.248	31.248	'High'
7.273	9.364	11.545	12	128.729	6	1	31.248	31.248	'High'
9	8.7	7.9	12	128.729	6	1	31.248	31.248	'High'
3.364	4.818	5.636	12	128.729	6	1	31.248	31.248	'High'
4.6	5.1	5.5	12	128.729	6	1	31.248	31.248	'High'
3.273	4.545	5.273	12	128.729	6	1	31.248	31.248	'High'
3.455	4.818	5.818	12	128.729	6	1	31.248	31.248	'High'
6.5	6.9	7.5	12	128.729	6	1	31.248	31.248	'High'
5	6.364	7.091	12	128.729	6	1	31.248	31.248	'High'
6.182	6.818	7.091	12	128.729	6	1	31.248	31.248	'High'
5.1	6.6	7.5	12	128.729	6	1	31.248	31.248	'High'
4.818	6.545	7.364	12	128.729	6	1	31.248	31.248	'High'
5.909	6.727	7.182	12	128.729	6	1	31.248	31.248	'Low'
4.6	6.2	7.1	12	128.729	6	1	31.248	31.248	'High'
5.727	6.909	7.455	12	128.729	6	1	31.248	31.248	'High'
6.545	7.182	7.636	12	128.729	6	1	31.248	31.248	'High'
5.4	6.7	7.6	12	128.729	6	1	31.248	31.248	'High'
5.909	7.273	7.818	12	128.729	6	1	31.248	31.248	'High'
6.9	7.5	7.8	12	128.729	6	1	31.248	31.248	'High'
3.273	5.364	6.182	12	128.729	6	1	31.248	31.248	'High'
4.182	5.182	5.818	12	128.729	6	1	31.248	31.248	'High'
3.6	4.4	5.2	12	128.729	6	1	31.248	31.248	'High'
3.273	4.727	5.545	12	128.729	6	1	31.248	31.248	'High'
3.1	4.6	5.5	12	128.729	6	1	31.248	31.248	'High'
6	8	10.182	12	128.729	6	1	31.248	31.248	'High'
8.545	8.273	7.273	12	128.729	6	1	31.248	31.248	'Low'
3.909	5.273	5.818	12	128.729	6	1	31.248	31.248	'High'
4	5.091	5.909	12	128.729	6	1	31.248	31.248	'High'
5.091	6.909	7.636	12	128.729	6	1	31.248	31.248	'High'
7.2	7.2	7.7	12	128.729	6	1	31.248	31.248	'High'
4.545	6.364	7.455	12	128.729	6	1	31.248	31.248	'High'
6.727	7.636	7.909	12	128.729	6	1	31.248	31.248	'High'
6.7	7.1	7.8	12	128.729	6	1	31.248	31.248	'Low'
5.273	7.273	8	12	128.729	6	1	31.248	31.248	'High'
8	7.727	8	12	128.729	6	1	31.248	31.248	'High'
5.1	7.4	8.3	12	128.729	6	1	31.248	31.248	'High'
5.818	7.364	8.182	12	128.729	6	1	31.248	31.248	'High'
6.727	8.545	10.455	12	128.729	6	1	31.248	31.248	'High'
13.4	14.5	14.1	12	128.729	6	1	31.248	31.248	'Low'
5.455	7.091	7.545	12	128.729	6	1	31.248	31.248	'High'
4.818	5.364	5.818	12	128.729	6	1	31.248	31.248	'High'
3.6	4.9	5.7	12	128.729	6	1	31.248	31.248	'High'
4.273	5.273	6	12	128.729	6	1	31.248	31.248	'High'
4.4	5	5.8	12	128.729	6	1	31.248	31.248	'High'
3.545	4.818	5.909	12	128.729	6	1	31.248	31.248	'High'
4.182	5.455	6.273	12	128.729	6	1	31.248	31.248	'High'
6.6	8.9	11.8	12	128.729	6	1	31.248	31.248	'High'
10.455	10.182	8.909	12	128.729	6	1	31.248	31.248	'Low'
4.636	5.636	6.636	12	128.729	6	1	31.248	31.248	'High'
3.4	5.5	6.5	12	128.729	6	1	31.248	31.248	'High'
5.091	6	6.727	12	128.729	6	1	31.248	31.248	'High'
5.091	5.727	6.727	12	128.729	6	1	31.248	31.248	'High'
5.8	7.3	8.3	12	128.729	6	1	31.248	31.248	'High'
6.273	8.182	8.909	12	128.729	6	1	31.248	31.248	'High'
6.455	7.091	8.091	12	128.729	6	1	31.248	31.248	'High'
7.4	9.4	10.5	12	128.729	6	1	31.248	31.248	'High'
10.545	10.818	11.545	12	128.729	6	1	31.248	31.248	'Low'
9.8	10.6	11.5	12	128.729	6	1	31.248	31.248	'Low'
10.273	11.909	13.182	12	128.729	6	1	31.248	31.248	'Low'
11.636	12.455	13.545	12	128.729	6	1	31.248	31.248	'High'
13.364	13.364	13.182	12	128.729	6	1	31.248	31.248	'High'
6.8	8.7	9.5	12	128.729	6	1	31.248	31.248	'High'
6.545	7.545	8.182	12	128.729	6	1	31.248	31.248	'High'
5.5	6.2	6.7	12	128.729	6	1	31.248	31.248	'High'
3.364	5.364	6.273	12	128.729	6	1	31.248	31.248	'High'
4.636	5.818	6.364	12	128.729	6	1	31.248	31.248	'High'
5	5.4	6.3	12	128.729	6	1	31.248	31.248	'High'
3.545	5.364	6.091	12	128.729	6	1	31.248	31.248	'High'
4.364	5.273	6	12	128.729	6	1	31.248	31.248	'High'
4.8	7.4	10	12	128.729	6	1	31.248	31.248	'High'
8.636	9.091	8	12	128.729	6	1	31.248	31.248	'High'
4.091	5.545	6.636	12	128.729	6	1	31.248	31.248	'High'
4.7	5.9	6.5	12	128.729	6	1	31.248	31.248	'High'
4.091	5.545	6.182	12	128.729	6	1	31.248	31.248	'Low'
5.5	6	6.5	12	128.729	6	1	31.248	31.248	'High'
6.455	7.909	9.091	12	128.729	6	1	31.248	31.248	'High'
6.9	8	9.1	12	128.729	6	1	31.248	31.248	'High'
10.364	12.364	13.545	12	128.729	6	1	31.248	31.248	'High'
11.636	12.364	12.818	12	128.729	6	1	31.248	31.248	'Low'
11.8	12.6	12.7	12	128.729	6	1	31.248	31.248	'High'
10.7	13.3	14.6	12	128.729	6	1	31.248	31.248	'High'
15.455	16.909	19	12	128.729	6	1	31.248	31.248	'Low'
21.8	19.7	17.9	12	128.729	6	1	31.248	31.248	'Low'
10.545	11.091	10.818	12	128.729	6	1	31.248	31.248	'High'
8.545	8.091	8.455	12	128.729	6	1	31.248	31.248	'High'
4.3	5.2	6.1	12	128.729	6	1	31.248	31.248	'High'
5.091	5.455	6.273	12	128.729	6	1	31.248	31.248	'High'
5.9	5.6	6.1	12	128.729	6	1	31.248	31.248	'High'
4.455	5.364	6.091	12	128.729	6	1	31.248	31.248	'High'
4.636	5.273	5.818	12	128.729	6	1	31.248	31.248	'High'
5.2	5.2	5.9	12	128.729	6	1	31.248	31.248	'High'
6.273	8.364	10.364	12	128.729	6	1	31.248	31.248	'High'
10.364	9	7.909	12	128.729	6	1	31.248	31.248	'Low'
3.7	4.6	5.4	12	128.729	6	1	31.248	31.248	'High'
4.636	5.091	5.455	12	128.729	6	1	31.248	31.248	'High'
4.909	5	5.545	12	128.729	6	1	31.248	31.248	'High'
4.6	4.8	5.8	12	128.729	6	1	31.248	31.248	'High'
6.182	6.909	7.636	12	128.729	6	1	31.248	31.248	'High'
7.9	7.6	8.1	12	128.729	6	1	31.248	31.248	'High'
6.273	7.364	8.545	12	128.729	6	1	31.248	31.248	'High'
13.727	14.182	15.727	12	128.729	6	1	31.248	31.248	'High'
12.5	13.6	14	12	128.729	6	1	31.248	31.248	'High'
9.1	9.8	11	12	128.729	6	1	31.248	31.248	'Low'
11.909	12.273	13.364	12	128.729	6	1	31.248	31.248	'Low'
12.5	13.5	13.7	12	128.729	6	1	31.248	31.248	'Low'
8.7	9.8	10	12	128.729	6	1	31.248	31.248	'High'
7.091	7.636	7.818	12	128.729	6	1	31.248	31.248	'High'
4.545	5.364	5.545	12	128.729	6	1	31.248	31.248	'High'
4	4.8	5.5	12	128.729	6	1	31.248	31.248	'High'
3.727	4.727	5.273	12	128.729	6	1	31.248	31.248	'High'
4.2	4.8	5.4	12	128.729	6	1	31.248	31.248	'High'
3.545	4.727	5.636	12	128.729	6	1	31.248	31.248	'High'
5.4	7.5	10.4	12	128.729	6	1	31.248	31.248	'High'
10.182	9.545	8.364	12	128.729	6	1	31.248	31.248	'Low'
4.909	5.455	6.455	12	128.729	6	1	31.248	31.248	'High'
3.7	5.4	6.1	12	128.729	6	1	31.248	31.248	'High'
4.909	5.636	6.091	12	128.729	6	1	31.248	31.248	'High'
4.818	5.636	6.273	12	128.729	6	1	31.248	31.248	'High'
5.6	7.1	7.7	12	128.729	6	1	31.248	31.248	'High'
6.545	7.273	7.455	12	128.729	6	1	31.248	31.248	'Low'
6.455	6.545	7.273	12	128.729	6	1	31.248	31.248	'High'
6.1	7.8	9.4	12	128.729	6	1	31.248	31.248	'High'
12.909	13.364	14	12	128.729	6	1	31.248	31.248	'High'
19.6	18.9	19.4	12	128.729	6	1	31.248	31.248	'Low'
13.818	13.273	13.182	12	128.729	6	1	31.248	31.248	'High'
10.2	11.5	12.4	12	128.729	6	1	31.248	31.248	'High'
13.182	13.455	13.818	12	128.729	6	1	31.248	31.248	'High'
10.7	10	10.1	12	128.729	6	1	31.248	31.248	'High'
5.636	7.182	7.636	12	128.729	6	1	31.248	31.248	'High'
5.727	5.727	6.182	12	128.729	6	1	31.248	31.248	'High'
6.4	5.6	6.2	12	128.729	6	1	31.248	31.248	'High'
4.273	5.182	5.818	12	128.729	6	1	31.248	31.248	'High'
4.818	5.182	5.818	12	128.729	6	1	31.248	31.248	'High'
4.1	4.8	5.7	12	128.729	6	1	31.248	31.248	'High'
4.636	4.818	5.636	12	128.729	6	1	31.248	31.248	'High'
7.818	9.727	11.545	12	128.729	6	1	31.248	31.248	'High'
8.9	7.9	7	12	128.729	6	1	31.248	31.248	'High'
3.818	4.727	5.182	12	128.729	6	1	31.248	31.248	'High'
4.182	4.636	5.182	12	128.729	6	1	31.248	31.248	'High'
3.7	4.5	5.2	12	128.729	6	1	31.248	31.248	'High'
4.636	5.182	6	12	128.729	6	1	31.248	31.248	'High'
6.4	7.1	7.7	12	128.729	6	1	31.248	31.248	'High'
5.455	7.091	7.909	12	128.729	6	1	31.248	31.248	'High'
9	8.455	8.818	12	128.729	6	1	31.248	31.248	'High'
6.1	7.3	8.2	12	128.729	6	1	31.248	31.248	'High'
14.091	16.182	19	12	128.729	6	1	31.248	31.248	'Low'
19.1	19.8	18.6	12	128.729	6	1	31.248	31.248	'Low'
13.727	13.727	13.636	12	128.729	6	1	31.248	31.248	'Low'
11	12	12.7	12	128.729	6	1	31.248	31.248	'Low'
12.636	12.727	12.545	12	128.729	6	1	31.248	31.248	'Low'
7.2	8.4	8.8	12	128.729	6	1	31.248	31.248	'High'
6.364	7.182	7.545	12	128.729	6	1	31.248	31.248	'High'
3.9	4.8	5.6	12	128.729	6	1	31.248	31.248	'High'
3.182	4.545	5.273	12	128.729	6	1	31.248	31.248	'High'
3.818	4.636	5.182	12	128.729	6	1	31.248	31.248	'High'
3.1	4.3	5.2	12	128.729	6	1	31.248	31.248	'High'
3.818	4.636	5.364	12	128.729	6	1	31.248	31.248	'High'
3.818	5	6.091	12	128.729	6	1	31.248	31.248	'High'
7.7	10.5	13.4	12	128.729	6	1	31.248	31.248	'High'
4.6	5.3	6.1	12	128.729	6	1	31.248	31.248	'High'
4.091	5.636	6.273	12	128.729	6	1	31.248	31.248	'High'
4.273	5.455	6.091	12	128.729	6	1	31.248	31.248	'High'
3.5	4.9	6	12	128.729	6	1	31.248	31.248	'High'
5.636	6.818	7.727	12	128.729	6	1	31.248	31.248	'High'
6.455	6.818	7.455	12	128.729	6	1	31.248	31.248	'High'
4.7	6.5	6.9	12	128.729	6	1	31.248	31.248	'High'
6.727	6.455	7	12	128.729	6	1	31.248	31.248	'High'
4.2	5.7	6.6	12	128.729	6	1	31.248	31.248	'High'
5.545	6.545	7.182	12	128.729	6	1	31.248	31.248	'High'
6.6	7	7.5	12	128.729	6	1	31.248	31.248	'High'
4.364	6.273	7	12	128.729	6	1	31.248	31.248	'High'
6.545	7	7.545	12	128.729	6	1	31.248	31.248	'High'
5.5	6.8	7.5	12	128.729	6	1	31.248	31.248	'High'
6.818	7.091	7.636	12	128.729	6	1	31.248	31.248	'High'
3.5	5.2	6.1	12	128.729	6	1	31.248	31.248	'High'
4.364	5.273	5.818	12	128.729	6	1	31.248	31.248	'High'
4.818	5.273	5.909	12	128.729	6	1	31.248	31.248	'High'
3.727	5	5.818	12	128.729	6	1	31.248	31.248	'High'
4.7	5	5.6	12	128.729	6	1	31.248	31.248	'Low'
7.818	10.364	12.909	12	128.729	6	1	31.248	31.248	'High'
9.909	9	7.909	12	128.729	6	1	31.248	31.248	'Low'
4	5	5.8	12	128.729	6	1	31.248	31.248	'High'
4.636	5.273	5.636	12	128.729	6	1	31.248	31.248	'High'
5.5	5	5.4	12	128.729	6	1	31.248	31.248	'High'
3.364	4.818	5.636	12	128.729	6	1	31.248	31.248	'High'
4.909	6.364	7.273	12	128.729	6	1	31.248	31.248	'High'
6.636	7.364	7.818	12	128.729	6	1	31.248	31.248	'High'
6.6	6.9	7.7	12	128.729	6	1	31.248	31.248	'High'
6	7.636	8.091	12	128.729	6	1	31.248	31.248	'High'
6.091	7.182	7.909	12	128.729	6	1	31.248	31.248	'High'
5	6.7	7.5	12	128.729	6	1	31.248	31.248	'High'
5.636	6.909	7.545	12	128.729	6	1	31.248	31.248	'High'
6.455	7	7.455	12	128.729	6	1	31.248	31.248	'High'
4.7	7.1	9.2	12	128.729	6	1	31.248	31.248	'High'
14	14.636	14	12	128.729	6	1	31.248	31.248	'Low'
5.6	6	6.5	12	128.729	6	1	31.248	31.248	'High'
3.636	5	5.455	12	128.729	6	1	31.248	31.248	'High'
3.909	5	5.636	12	128.729	6	1	31.248	31.248	'High'
4.5	4.9	5.6	12	128.729	6	1	31.248	31.248	'High'
3.455	5	5.727	12	128.729	6	1	31.248	31.248	'High'
3.909	5.273	5.818	12	128.729	6	1	31.248	31.248	'High'
3.4	5.1	6.2	12	128.729	6	1	31.248	31.248	'High'
7.364	9.545	11.727	12	128.729	6	1	31.248	31.248	'High'
8.636	8.727	7.909	12	128.729	6	1	31.248	31.248	'Low'
3.9	5.3	5.9	12	128.729	6	1	31.248	31.248	'High'
4.091	5.364	5.909	12	128.729	6	1	31.248	31.248	'High'
4.545	5	5.545	12	128.729	6	1	31.248	31.248	'High'
3.3	4.7	5.5	12	128.729	6	1	31.248	31.248	'High'
5.545	6.818	7.818	12	128.729	6	1	31.248	31.248	'High'
6.5	7.3	8	12	128.729	6	1	31.248	31.248	'High'
5.636	8.091	9.364	12	128.729	6	1	31.248	31.248	'High'
8.455	9.273	10.364	12	128.729	6	1	31.248	31.248	'High'
7.7	10.8	12.8	12	128.729	6	1	31.248	31.248	'High'
14.091	14.455	14.182	12	128.729	6	1	31.248	31.248	'Low'
10.9	11.2	12.2	12	128.729	6	1	31.248	31.248	'High'
12.636	13.636	14.364	12	128.729	6	1	31.248	31.248	'High'
16	15.3	15.4	12	128.729	6	1	31.248	31.248	'Low'
10.636	11.364	11.364	12	128.729	6	1	31.248	31.248	'High'
9.364	8.909	8.909	12	128.729	6	1	31.248	31.248	'High'
6	7.6	7.9	12	128.729	6	1	31.248	31.248	'High'
4.364	5.909	6.364	12	128.729	6	1	31.248	31.248	'High'
4.545	5	5.727	12	128.729	6	1	31.248	31.248	'High'
3.6	4.7	5.4	12	128.729	6	1	31.248	31.248	'High'
4.1	4.6	5.3	12	128.729	6	1	31.248	31.248	'High'
3.818	4.818	5.636	12	128.729	6	1	31.248	31.248	'High'
8.455	11	14.364	12	128.729	6	1	31.248	31.248	'High'
17	16.1	14	12	128.729	6	1	31.248	31.248	'Low'
4.273	5.091	5.636	12	128.729	6	1	31.248	31.248	'High'
4.909	5.091	5.636	12	128.729	6	1	31.248	31.248	'High'
4.2	5.2	5.8	12	128.729	6	1	31.248	31.248	'High'
4.364	5.364	6.182	12	128.729	6	1	31.248	31.248	'High'
6.182	7	7.909	12	128.729	6	1	31.248	31.248	'High'
6.6	8.1	9.3	12	128.729	6	1	31.248	31.248	'High'
9.273	9.909	10.545	12	128.729	6	1	31.248	31.248	'High'
9.2	9.7	10.1	12	128.729	6	1	31.248	31.248	'High'
7.455	8.818	9.273	12	128.729	6	1	31.248	31.248	'High'
9.364	9.273	9.818	12	128.729	6	1	31.248	31.248	'High'
8.8	9.7	10.9	12	128.729	6	1	31.248	31.248	'High'
10.545	10.727	11	12	128.729	6	1	31.248	31.248	'High'
9	9.364	9.636	12	128.729	6	1	31.248	31.248	'High'
7.2	8.1	8.7	12	128.729	6	1	31.248	31.248	'High'
7	7.182	7.727	12	128.729	6	1	31.248	31.248	'High'
4	5	5.545	12	128.729	6	1	31.248	31.248	'High'
3.3	4.8	5.7	12	128.729	6	1	31.248	31.248	'High'
4.909	5.273	5.909	12	128.729	6	1	31.248	31.248	'High'
6	5.5	5.7	12	128.729	6	1	31.248	31.248	'High'
6.273	5.818	6.273	12	128.729	6	1	31.248	31.248	'High'
6.7	8.3	11.1	12	128.729	6	1	31.248	31.248	'High'
11.182	10.273	8.636	12	128.729	6	1	31.248	31.248	'Low'
4.818	5.091	5.545	12	128.729	6	1	31.248	31.248	'High'
3.818	4.818	5.455	12	128.729	6	1	10.935	10.227	'High'
4.545	5.091	5.909	12	128.729	6	1	10.935	10.227	'High'
5.6	6.6	7.3	12	128.729	6	1	10.935	10.227	'High'
6.727	7.182	8	12	128.729	6	1	10.935	10.227	'High'
10.4	9.9	10.3	12	128.729	6	1	10.935	10.227	'High'
8.455	10.182	10.909	12	128.729	6	1	10.935	10.227	'High'
8	9.727	10.545	12	128.729	6	1	10.935	10.227	'High'
13.7	14.2	14.6	12	128.729	6	1	10.935	10.227	'Low'
11.182	12	12.818	12	128.729	6	1	10.935	10.227	'High'
11	13.1	14	12	128.729	6	1	10.935	10.227	'High'
12.909	13	13.182	12	128.729	6	1	10.935	10.227	'Low'
9.4	10.5	10.7	12	128.729	6	1	10.935	10.227	'High'
8.091	9.091	9.818	12	128.729	6	1	10.935	10.227	'High'
7.7	8.7	8.5	12	128.729	6	1	10.935	10.227	'High'
5.273	5.273	5.636	12	128.729	6	1	10.935	10.227	'High'
4.7	4.6	5.3	12	128.729	6	1	10.935	10.227	'High'
4.545	4.909	5.182	12	128.729	6	1	10.935	10.227	'High'
4.091	4.818	5.545	12	128.729	6	1	10.935	10.227	'High'
7.091	9.364	11.364	12	128.729	6	1	10.935	10.227	'High'
9.9	8.4	7.4	12	128.729	6	1	10.935	10.227	'High'
5.364	5.545	6.091	12	128.729	6	1	10.935	10.227	'High'
5.182	5.545	6.455	12	128.729	6	1	10.935	10.227	'High'
6.3	7.4	8.5	12	128.729	6	1	10.935	10.227	'High'
8.364	9.273	9.636	12	128.729	6	1	10.935	10.227	'High'
7.727	7.909	8.455	12	128.729	6	1	10.935	10.227	'High'
7.7	8	8.9	12	128.729	6	1	10.935	10.227	'High'
9.909	11.273	12.636	12	128.729	6	1	10.935	10.227	'High'
12.5	12.7	13.1	12	128.729	6	1	10.935	10.227	'Low'
12.727	13.545	13.909	12	128.729	6	1	10.935	10.227	'High'
10.7	11.5	13.1	12	128.729	6	1	10.935	10.227	'Low'
14.636	14.727	14.364	12	128.729	6	1	10.935	10.227	'Low'
9.7	10	10.4	12	128.729	6	1	10.935	10.227	'High'
7.727	8.636	8.636	12	128.729	6	1	10.935	10.227	'High'
8.2	7.7	8	12	128.729	6	1	10.935	10.227	'High'
4.636	5.545	6	12	128.729	6	1	10.935	10.227	'High'
4.182	5.273	5.909	12	128.729	6	1	10.935	10.227	'High'
3.5	4.9	5.9	12	128.729	6	1	10.935	10.227	'High'
5.636	5.364	6.091	12	128.729	6	1	10.935	10.227	'High'
5.1	5.4	6.3	12	128.729	6	1	10.935	10.227	'High'
4.727	5.273	6	12	128.729	6	1	10.935	10.227	'High'
5.1	8	11	12	128.729	6	1	10.935	10.227	'Low'
9.636	9.091	7.818	12	128.729	6	1	10.935	10.227	'High'
5	5	5.5	12	128.729	6	1	10.935	10.227	'High'
4.182	5.182	5.909	12	128.729	6	1	10.935	10.227	'High'
5.1	5.5	5.9	12	128.729	6	1	10.935	10.227	'High'
5.455	6.727	7.636	12	128.729	6	1	10.935	10.227	'High'
7.455	8	8.818	12	128.729	6	1	10.935	10.227	'High'
5.2	6.9	7.5	12	128.729	6	1	10.935	10.227	'High'
7.182	8.091	8.636	12	128.729	6	1	10.935	10.227	'High'
8.727	8.091	9.182	12	128.729	6	1	10.935	10.227	'High'
11	12.7	13.1	12	128.729	6	1	10.935	10.227	'Low'
9.909	10.364	11.273	12	128.729	6	1	10.935	10.227	'High'
13.1	13.6	13.6	12	128.729	6	1	10.935	10.227	'High'
8.7	10.2	11.4	12	128.729	6	1	10.935	10.227	'High'
10.545	10.636	11.182	12	128.729	6	1	10.935	10.227	'High'
7	8.9	9.1	12	128.729	6	1	10.935	10.227	'High'
5.545	7.091	7.364	12	128.729	6	1	10.935	10.227	'High'
4.545	5.091	5.545	12	128.729	6	1	10.935	10.227	'High'
3.1	4.4	5.2	12	128.729	6	1	10.935	10.227	'High'
3.273	4.545	5.273	12	128.729	6	1	10.935	10.227	'High'
3.636	4.545	5.455	12	128.729	6	1	10.935	10.227	'High'
4	4.727	5.636	12	128.729	6	1	10.935	10.227	'High'
6.7	9.7	12.8	12	128.729	6	1	10.935	10.227	'High'
9.727	9.727	8.364	12	128.729	6	1	10.935	10.227	'Low'
4.364	5.182	5.909	12	128.729	6	1	10.935	10.227	'High'
4	5.2	6	12	128.729	6	1	10.935	10.227	'High'
4.364	5.455	6.091	12	128.729	6	1	10.935	10.227	'High'
4.2	5.3	6.1	12	128.729	6	1	10.935	10.227	'High'
5.455	6.909	7.818	12	128.729	6	1	10.935	10.227	'High'
6.727	7.364	7.909	12	128.729	6	1	10.935	10.227	'High'
4.5	6.1	7.2	12	128.729	6	1	10.935	10.227	'Low'
5.091	6.545	7.182	12	128.729	6	1	10.935	10.227	'High'
5.818	6.455	7.182	12	128.729	6	1	10.935	10.227	'High'
4.6	6.3	7.1	12	128.729	6	1	10.935	10.227	'High'
4.727	6	6.727	12	128.729	6	1	10.935	10.227	'High'
5.455	5.909	6.818	12	128.729	6	1	10.935	10.227	'High'
5.1	6.6	7.4	12	128.729	6	1	10.935	10.227	'High'
6.2	6.6	7.5	12	128.729	6	1	10.935	10.227	'High'
5	6.818	7.545	12	128.729	6	1	10.935	10.227	'High'
4.636	5.636	6.091	12	128.729	6	1	10.935	10.227	'High'
3.1	4.9	5.9	12	128.729	6	1	10.935	10.227	'High'
3.818	4.818	5.636	12	128.729	6	1	10.935	10.227	'High'
3.182	4.636	5.455	12	128.729	6	1	10.935	10.227	'High'
7.1	9.2	12.2	12	128.729	6	1	10.935	10.227	'High'
10.091	9.545	8.273	12	128.729	6	1	10.935	10.227	'Low'
4.182	4.909	5.727	12	128.729	6	1	10.935	10.227	'High'
3.5	4.7	5.4	12	128.729	6	1	10.935	10.227	'Low'
3.818	4.636	5.545	12	128.729	6	1	10.935	10.227	'High'
4	4.545	5.636	12	128.729	6	1	10.935	10.227	'High'
5.4	6.6	7.5	12	128.729	6	1	10.935	10.227	'High'
5.455	6.909	7.727	12	128.729	6	1	10.935	10.227	'High'
7.455	7.364	7.818	12	128.729	6	1	10.935	10.227	'High'
4.7	6.6	7.5	12	128.729	6	1	10.935	10.227	'High'
6.636	7.091	7.545	12	128.729	6	1	10.935	10.227	'High'
6.2	7	7.6	12	128.729	6	1	10.935	10.227	'High'
5.636	7.182	8	12	128.729	6	1	10.935	10.227	'High'
6.455	7.182	7.636	12	128.729	6	1	10.935	10.227	'High'
4.6	6.4	7.4	12	128.729	6	1	10.935	10.227	'High'
4.364	6.091	6.909	12	128.729	6	1	10.935	10.227	'High'
4.818	5.273	5.545	12	128.729	6	1	10.935	10.227	'High'
2.8	4.3	5.1	12	128.729	6	1	10.935	10.227	'High'
3.636	4.727	5.364	12	128.729	6	1	10.935	10.227	'High'
3.909	4.727	5.364	12	128.729	6	1	10.935	10.227	'High'
3.667	4.889	5.444	12	128.729	6	1	10.935	10.227	'High'
3.7	4.8	5.7	12	128.729	6	1	10.935	10.227	'High'
7.091	10.273	12.636	12	128.729	6	1	10.935	10.227	'High'
10.6	9.5	8.3	12	128.729	6	1	10.935	10.227	'Low'
3.545	5.273	6.091	12	128.729	6	1	10.935	10.227	'High'
5.091	5.455	6.182	12	128.729	6	1	10.935	10.227	'High'
3.3	4.9	6	12	128.729	6	1	10.935	10.227	'High'
4.364	5.636	7.545	12	128.729	6	1	10.935	10.227	'High'
9.818	10.545	10	12	128.729	6	1	10.935	10.227	'High'
5.2	6.8	7.9	12	128.729	6	1	10.935	10.227	'High'
6.182	7	7.636	12	128.729	6	1	10.935	10.227	'High'
5.5	6.4	7.3	12	128.729	6	1	10.935	10.227	'High'
7	8.364	9.545	12	128.729	6	1	10.935	10.227	'High'
9.455	9.636	10.182	12	128.729	6	1	10.935	10.227	'High'
8	10.5	12	12	128.729	6	1	10.935	10.227	'High'
13.091	13.909	14.727	12	128.729	6	1	10.935	10.227	'Low'
12.4	12	12	12	128.729	6	1	10.935	10.227	'High'
7.273	9.091	9.818	12	128.729	6	1	10.935	10.227	'High'
8.545	8.455	8.636	12	128.729	6	1	10.935	10.227	'High'
5	6.5	7.3	12	128.729	6	1	10.935	10.227	'High'
4.091	5.455	6.091	12	128.729	6	1	10.935	10.227	'High'
4.3	5.2	5.9	12	128.729	6	1	10.935	10.227	'High'
3.909	4.727	5.455	12	128.729	6	1	10.935	10.227	'High'
4.3	4.9	5.5	12	128.729	6	1	10.935	10.227	'High'
3.818	4.545	5.545	12	128.729	6	1	10.935	10.227	'High'
6.818	8.909	10.909	12	128.729	6	1	10.935	10.227	'High'
8.2	8	7	12	128.729	6	1	10.935	10.227	'High'
3.818	4.636	5.182	12	128.729	6	1	10.935	10.227	'High'
4.091	4.818	5.273	12	128.729	6	1	10.935	10.227	'High'
3.6	4.7	5.6	12	128.729	6	1	10.935	10.227	'High'
3.818	5.091	6.273	12	128.729	6	1	10.935	10.227	'High'
6.4	7.3	8.1	12	128.729	6	1	10.935	10.227	'High'
4.727	6.909	7.727	12	128.729	6	1	10.935	10.227	'High'
6.455	7.636	8.364	12	128.729	6	1	10.935	10.227	'High'
5.3	7.2	8.7	12	128.729	6	1	10.935	10.227	'High'
14.455	15.455	15.818	12	128.729	6	1	10.935	10.227	'High'
12	12.182	12.818	12	128.729	6	1	10.935	10.227	'Low'
12.909	13.818	14.818	12	128.729	6	1	10.935	10.227	'High'
13.1	14.9	16.1	12	128.729	6	1	10.935	10.227	'Low'
12.545	13.636	12.818	12	128.729	6	1	10.935	10.227	'Low'
9	8.636	8.636	12	128.729	6	1	10.935	10.227	'High'
4.5	6.3	6.8	12	128.729	6	1	10.935	10.227	'Low'
4.182	5.182	5.636	12	128.729	6	1	10.935	10.227	'High'
3.364	4.545	5.273	12	128.729	6	1	10.935	10.227	'High'
3.636	4.818	5.636	12	128.729	6	1	10.935	10.227	'High'
4.286	4.429	4.857	12	128.729	6	1	10.935	10.227	'High'
5.8	8.5	11.7	12	128.729	6	1	10.935	10.227	'High'
11.273	9.909	8.818	12	128.729	6	1	10.935	10.227	'Low'
4.455	5.455	6	12	128.729	6	1	10.935	10.227	'High'
4.2	5.2	6	12	128.729	6	1	10.935	10.227	'High'
4.909	5.545	6.182	12	128.729	6	1	10.935	10.227	'High'
4.818	5	5.818	12	128.729	6	1	10.935	10.227	'High'
5.7	6.9	7.7	12	128.729	6	1	10.935	10.227	'High'
7.727	7.636	8.091	12	128.729	6	1	10.935	10.227	'High'
7.3	8.1	8.6	12	128.729	6	1	10.935	10.227	'High'
6.273	7.455	8.545	12	128.729	6	1	10.935	10.227	'High'
12.364	11.818	12	12	128.729	6	1	10.935	10.227	'Low'
9.3	10.7	13.1	12	128.729	6	1	10.935	10.227	'High'
34.364	48.727	88.182	12	128.729	6	1	10.935	10.227	'Low'
264.5	269	260.4	12	128.729	6	1	10.935	10.227	'Very Low'
147.455	119.545	86.455	12	128.729	6	1	10.935	10.227	'Very Low'
15.2	17.8	20.3	12	128.729	6	1	10.935	10.227	'High'
12.818	13.727	29.545	12	128.729	6	1	10.935	10.227	'High'
174	192.2	190.3	12	128.729	6	1	10.935	10.227	'Very Low'
4	4.818	5.636	12	128.729	6	1	10.935	10.227	'High'
4.182	4.909	5.818	12	128.729	6	1	10.935	10.227	'High'
3.9	5.1	5.5	12	128.729	6	1	10.935	10.227	'High'
4.091	5.182	6	12	128.729	6	1	10.935	10.227	'High'
7	8.727	10.636	12	128.729	6	1	10.935	10.227	'High'
8.4	8.3	7.3	12	128.729	6	1	10.935	10.227	'High'
3.455	4.636	5.455	12	128.729	6	1	10.935	10.227	'High'
3.2	4.6	5.4	12	128.729	6	1	10.935	10.227	'High'
4.091	5.273	15.727	12	128.729	6	1	10.935	10.227	'High'
132.1	154.2	186.4	12	128.729	6	1	10.935	10.227	'Very Low'
229.909	237.909	236.909	12	128.729	6	1	10.935	10.227	'Very Low'
173	155.455	122	12	128.729	6	1	10.935	10.227	'Very Low'
11.6	10.4	11.3	12	128.729	6	1	10.935	10.227	'High'
12.727	14.727	36.545	12	128.729	6	1	10.935	10.227	'High'
189.364	194.455	200.182	12	128.729	6	1	10.935	10.227	'Very Low'
182.1	193.9	199.5	12	128.729	6	1	10.935	10.227	'Very Low'
145.6	139.1	106.9	12	128.729	6	1	10.935	10.227	'Very Low'
9.545	9.364	9.727	12	128.729	6	1	10.935	10.227	'High'
7.2	8.4	8.6	12	128.729	6	1	10.935	10.227	'High'
4.818	5.273	5.636	12	128.729	6	1	10.935	10.227	'High'
4.182	4.455	5.091	12	128.729	6	1	10.935	10.227	'High'
3.7	4.6	5.1	12	128.729	6	1	10.935	10.227	'High'
4.455	5	5.455	12	128.729	6	1	10.935	10.227	'High'
4.9	4.8	5.3	12	128.729	6	1	10.935	10.227	'High'
3.727	4.818	5.455	12	128.729	6	1	10.935	10.227	'High'
7.455	8.636	10.273	12	128.729	6	1	10.935	10.227	'High'
7.7	7.6	7	12	128.729	6	1	10.935	10.227	'High'
5.182	5.545	5.818	12	128.729	6	1	10.935	10.227	'High'
3.6	4.9	5.8	12	128.729	6	1	10.935	10.227	'High'
4.182	5.273	7.364	12	128.729	6	1	10.935	10.227	'High'
33.909	53.364	91.273	12	128.729	6	1	10.935	10.227	'Low'
245.5	246.1	247.1	12	128.729	6	1	10.935	10.227	'Very Low'
237.182	242.545	224.182	12	128.729	6	1	10.935	10.227	'Very Low'
13.818	14.364	15.909	12	128.729	6	1	10.935	10.227	'Low'
13.2	26.2	67.1	12	128.729	6	1	10.935	10.227	'Low'
267.091	260.545	259.273	12	128.729	6	1	10.935	10.227	'Very Low'
250.2	248.1	249.4	12	128.729	6	1	10.935	10.227	'Very Low'
226.182	231.455	225.182	12	128.729	6	1	10.935	10.227	'Very Low'
129.3	113.1	84.7	12	128.729	6	1	10.935	10.227	'Very Low'
7.455	11.182	36.545	12	128.729	6	1	10.935	10.227	'High'
196.7	207.8	186.3	12	128.729	6	1	10.935	10.227	'Very Low'
4.636	5.273	6	12	128.729	6	1	10.935	10.227	'High'
4.3	5.3	6	12	128.729	6	1	10.935	10.227	'High'
4.364	5.273	5.909	12	128.729	6	1	10.935	10.227	'High'
4.909	5.182	5.727	12	128.729	6	1	10.935	10.227	'High'
4.5	5.2	5.9	12	128.729	6	1	10.935	10.227	'High'
7.091	10.091	12.455	12	128.729	6	1	10.935	10.227	'High'
9.273	8.818	7.545	12	128.729	6	1	10.935	10.227	'Low'
3.1	4.3	5.3	12	128.729	6	1	10.935	10.227	'High'
4.545	5.364	5.636	12	128.729	6	1	10.935	10.227	'High'
4.182	4.909	5.455	12	128.729	6	1	10.935	10.227	'High'
3.9	4.9	5.7	12	128.729	6	1	10.935	10.227	'High'
6.091	7	7.545	12	128.729	6	1	10.935	10.227	'High'
6.3	6.6	7.3	12	128.729	6	1	10.935	10.227	'High'
4.818	6.273	7	12	128.729	6	1	10.935	10.227	'High'
7.364	7.091	7.455	12	128.729	6	1	10.935	10.227	'High'
5.8	6.8	7.7	12	128.729	6	1	10.935	10.227	'High'
5.364	6.909	7.818	12	128.729	6	1	10.935	10.227	'High'
6.636	7	7.364	12	128.729	6	1	10.935	10.227	'High'
5.9	6.9	7.7	12	128.729	6	1	10.935	10.227	'High'
5.182	6.727	7.364	12	128.729	6	1	10.935	10.227	'High'
6	6.727	7.273	12	128.729	6	1	10.935	10.227	'High'
4.9	6.2	7	12	128.729	6	1	10.935	10.227	'High'
5.091	6.364	6.818	12	128.729	6	1	10.935	10.227	'High'
5.091	4.909	5.273	12	128.729	6	1	10.935	10.227	'High'
3	4.5	5.2	12	128.729	6	1	10.935	10.227	'High'
4.3	4.8	5.4	12	128.729	6	1	10.935	10.227	'High'
3.545	4.818	5.636	12	128.729	6	1	10.935	10.227	'High'
4.091	5.182	6.182	12	128.729	6	1	10.935	10.227	'High'
8.2	9.7	12.2	12	128.729	6	1	10.935	10.227	'High'
10.909	10.364	8.727	12	128.729	6	1	10.935	10.227	'Low'
4.273	5.455	6.091	12	128.729	6	1	10.935	10.227	'High'
3.4	5.2	6.1	12	128.729	6	1	10.935	10.227	'Low'
4.273	5.364	6.182	12	128.729	6	1	10.935	10.227	'High'
5	5.545	6.364	12	128.729	6	1	10.935	10.227	'High'
4.8	6.6	7.3	12	128.729	6	1	10.935	10.227	'High'
4.909	6.636	7.273	12	128.729	6	1	10.935	10.227	'High'
5.818	6.455	6.909	12	128.729	6	1	10.935	10.227	'High'
4.7	6.1	7.1	12	128.729	6	1	10.935	10.227	'High'
5.273	6.818	7.636	12	128.729	6	1	10.935	10.227	'High'
6.636	7.182	7.727	12	128.729	6	1	10.935	10.227	'High'
4.9	6.3	7.1	12	128.729	6	1	10.935	10.227	'High'
4.818	6.364	7.182	12	128.729	6	1	10.935	10.227	'High'
6	6.818	7.636	12	128.729	6	1	10.935	10.227	'High'
6.5	8.6	11.1	12	128.729	6	1	10.935	10.227	'High'
14.091	14.727	13.909	12	128.729	6	1	10.935	10.227	'High'
6.455	6.909	7.455	12	128.729	6	1	10.935	10.227	'High'
3.5	5.1	5.9	12	128.729	6	1	10.935	10.227	'High'
4.273	5	5.818	12	128.729	6	1	10.935	10.227	'High'
3.636	4.909	5.273	12	128.729	6	1	10.935	10.227	'High'
3.6	4.6	5.1	12	128.729	6	1	10.935	10.227	'High'
3.727	4.364	5	12	128.729	6	1	10.935	10.227	'High'
3.1	4.3	5.3	12	128.729	6	1	10.935	10.227	'High'
4.909	7.182	9.636	12	128.729	6	1	10.935	10.227	'High'
8.818	8.364	7.364	12	128.729	6	1	10.935	10.227	'High'
4.091	4.909	5.636	12	128.729	6	1	10.935	10.227	'High'
3.909	4.818	5.545	12	128.729	6	1	10.935	10.227	'High'
3.4	5	6.3	12	128.729	6	1	10.935	10.227	'High'
5.818	7.364	8	12	128.729	6	1	10.935	10.227	'High'
6.364	6.636	11.545	12	128.729	6	1	10.935	10.227	'High'
87.6	114.1	155.8	12	128.729	6	1	10.935	10.227	'Low'
107.3	113.5	107.7	12	128.729	6	1	10.935	10.227	'Low'
171.7	186	202.8	12	128.729	6	1	10.935	10.227	'Very Low'
222.818	216.364	213.545	12	128.729	6	1	10.935	10.227	'Very Low'
189.6	207.4	206.1	12	128.729	6	1	10.935	10.227	'Very Low'
86.273	68.545	47.455	12	128.729	6	1	10.935	10.227	'Very Low'
9.182	8.273	8.364	12	128.729	6	1	10.935	10.227	'High'
5.2	5.8	6.4	12	128.729	6	1	10.935	10.227	'High'
4.727	5.364	6	12	128.729	6	1	10.935	10.227	'High'
3.5	4.6	5.5	12	128.729	6	1	10.935	10.227	'High'
3.909	5	5.455	12	128.729	6	1	10.935	10.227	'High'
4.818	4.909	5.545	12	128.729	6	1	10.935	10.227	'High'
4.2	4.8	5.4	12	128.729	6	1	10.935	10.227	'High'
6.727	8.364	10.091	12	128.729	6	1	10.935	10.227	'High'
8.5	7.8	6.8	12	128.729	6	1	10.935	10.227	'High'
4.182	5	5.636	12	128.729	6	1	10.935	10.227	'High'
4.3	5	5.7	12	128.729	6	1	10.935	10.227	'High'
4.273	5	5.727	12	128.729	6	1	10.935	10.227	'High'
4.818	5.364	6.091	12	128.729	6	1	10.935	10.227	'High'
6.1	7.7	8.6	12	128.729	6	1	10.935	10.227	'High'
7.545	9	9.636	12	128.729	6	1	10.935	10.227	'High'
8.6	11.9	15.4	12	128.729	6	1	10.935	10.227	'High'
21.091	20.091	19.727	12	128.729	6	1	10.935	10.227	'Low'
21.6	22.2	21.1	12	128.729	6	1	10.935	10.227	'Low'
10.818	11.545	19.545	12	128.729	6	1	10.935	10.227	'Low'
165.1	173.4	201.7	12	128.729	6	1	10.935	10.227	'Very Low'
157.273	154.818	145.091	12	128.729	6	1	10.935	10.227	'Very Low'
124.2	130.5	110.6	12	128.729	6	1	10.935	10.227	'Low'
6	6.2	6.9	12	128.729	6	1	10.935	10.227	'High'
3.818	5.182	5.364	12	128.729	6	1	10.935	10.227	'High'
3.636	4.636	5.364	12	128.729	6	1	10.935	10.227	'High'
3.5	4.6	5.5	12	128.729	6	1	10.935	10.227	'Low'
3.909	5.273	5.909	12	128.729	6	1	10.935	10.227	'High'
4.364	5.091	5.818	12	128.729	6	1	10.935	10.227	'High'
3.7	5.1	6	12	128.729	6	1	10.935	10.227	'High'
6.091	8.455	10.455	12	128.729	6	1	10.935	10.227	'Low'
8.727	8.273	7.545	12	128.729	6	1	10.935	10.227	'High'
3.5	4.8	5.6	12	128.729	6	1	10.935	10.227	'High'
4	5	5.727	12	128.729	6	1	10.935	10.227	'High'
4.727	5.091	5.545	12	128.729	6	1	10.935	10.227	'High'
3.4	4.8	5.6	12	128.729	6	1	10.935	10.227	'High'
6	6.727	8.091	12	128.729	6	1	10.935	10.227	'High'
5.2	11.7	45.8	12	128.729	6	1	10.935	10.227	'High'
188.545	203.364	212.727	12	128.729	6	1	10.935	10.227	'Very Low'
226.2	220.4	199	12	128.729	6	1	10.935	10.227	'Very Low'
52.111	42.333	29.444	12	128.729	6	1	10.935	10.227	'Low'
16.636	17.273	17.636	12	128.729	6	1	10.935	10.227	'Low'
14.3	15.4	16	12	128.729	6	1	10.935	10.227	'Low'
12	12.545	13.182	12	128.729	6	1	10.935	10.227	'High'
8.364	9.727	9.909	12	128.729	6	1	10.935	10.227	'High'
6.091	7	7.545	12	128.729	6	1	10.935	10.227	'High'
6	8.1	8.8	12	128.729	6	1	10.935	10.227	'High'
4	4.727	5.364	12	128.729	6	1	10.935	10.227	'High'
2.7	4.1	5.1	12	128.729	6	1	10.935	10.227	'High'
3.455	4.636	5.364	12	128.729	6	1	10.935	10.227	'High'
4.636	5	5.636	12	128.729	6	1	10.935	10.227	'High'
3.8	4.9	5.6	12	128.729	6	1	10.935	10.227	'High'
10.091	11.273	13.091	12	128.729	6	1	10.935	10.227	'High'
9.1	8.5	7.6	12	128.729	6	1	10.935	10.227	'Low'
3.909	5.273	6.091	12	128.729	6	1	10.935	10.227	'High'
4.455	5.545	6.545	12	128.729	6	1	10.935	10.227	'High'
5.9	7.3	8.4	12	128.729	6	1	10.935	10.227	'High'
7.636	9.818	10.909	12	128.729	6	1	10.935	10.227	'High'
11.5	12.9	14.1	12	128.729	6	1	10.935	10.227	'Low'
12.6	14.9	15.2	12	128.729	6	1	10.935	10.227	'Low'
12	14	14.545	12	128.729	6	1	10.935	10.227	'High'
11.3	12	12.8	12	128.729	6	1	10.935	10.227	'High'
17.909	19.182	19.455	12	128.729	6	1	10.935	10.227	'Low'
10.3	10.1	9.5	12	128.729	6	1	10.935	10.227	'High'
6.636	7.545	8	12	128.729	6	1	10.935	10.227	'High'
6	5.6	5.9	12	128.729	6	1	10.935	10.227	'High'
3.727	4.818	5.545	12	128.729	6	1	10.935	10.227	'High'
5.818	5.636	6	12	128.729	6	1	10.935	10.227	'High'
3.8	4.9	5.6	12	128.729	6	1	10.935	10.227	'Low'
4.727	5	5.818	12	128.729	6	1	10.935	10.227	'High'
5.545	5.182	5.818	12	128.729	6	1	10.935	10.227	'High'
6.4	8.3	10.8	12	128.729	6	1	10.935	10.227	'High'
8.818	8.818	7.727	12	128.729	6	1	10.935	10.227	'Low'
4	4.727	5.545	12	128.729	6	1	10.935	10.227	'High'
4.7	5.1	5.4	12	128.729	6	1	10.935	10.227	'High'
4.273	5.091	5.727	12	128.729	6	1	10.935	10.227	'High'
5.364	5.182	6	12	128.729	6	1	10.935	10.227	'High'
8.636	8.636	8.818	12	128.729	6	1	10.935	10.227	'High'
8.273	9.636	10.091	12	128.729	6	1	10.935	10.227	'High'
10.091	10.273	11	12	128.729	6	1	10.935	10.227	'High'
10.8	12.6	13.5	12	128.729	6	1	10.935	10.227	'High'
10.727	11.091	11.455	12	128.729	6	1	10.935	10.227	'High'
24.5	24.9	24.5	12	128.729	6	1	10.935	10.227	'Low'
15.909	14.909	14.909	12	128.729	6	1	10.935	10.227	'Low'
10	10.4	10.2	12	128.729	6	1	10.935	10.227	'High'
6.727	7.455	7.909	12	128.729	6	1	10.935	10.227	'High'
3.7	4.9	5.6	12	128.729	6	1	10.935	10.227	'High'
3.455	4.818	5.364	12	128.729	6	1	10.935	10.227	'High'
4.3	4.6	5.2	12	128.729	6	1	10.935	10.227	'High'
4.636	5.091	5.818	12	128.729	6	1	10.935	10.227	'High'
3.8	5.1	5.9	12	128.729	6	1	10.935	10.227	'High'
9.091	11	13.545	12	128.729	6	1	10.935	10.227	'High'
9.545	9.273	8.091	12	128.729	6	1	10.935	10.227	'Low'
3.9	5	5.9	12	128.729	6	1	10.935	10.227	'High'
5	5.727	6.273	12	128.729	6	1	10.935	10.227	'High'
4.091	5	5.818	12	128.729	6	1	10.935	10.227	'High'
4.1	5.3	6.6	12	128.729	6	1	10.935	10.227	'High'
6.545	7	7.909	12	128.729	6	1	10.935	10.227	'High'
4.5	6.1	7.1	12	128.729	6	1	10.935	10.227	'High'
5.364	6.455	7	12	128.729	6	1	10.935	10.227	'High'
5.182	6.364	7	12	128.729	6	1	10.935	10.227	'High'
5.1	6.8	7.4	12	128.729	6	1	10.935	10.227	'High'
5.455	6.545	7.091	12	128.729	6	1	10.935	10.227	'High'
5.909	6.909	7.818	12	128.729	6	1	10.935	10.227	'High'
5.9	7.5	8.2	12	128.729	6	1	10.935	10.227	'High'
7.455	7.364	7.636	12	128.729	6	1	10.935	10.227	'High'
4.8	6.7	7.6	12	128.729	6	1	10.935	10.227	'Low'
5.727	6.909	7.636	12	128.729	6	1	10.935	10.227	'High'
6.091	7.182	7.818	12	128.729	6	1	10.935	10.227	'High'
4.4	5.4	6.1	12	128.729	6	1	10.935	10.227	'High'
3.636	5	5.455	12	128.729	6	1	10.935	10.227	'High'
4.182	4.727	5.455	12	128.729	6	1	10.935	10.227	'High'
3.6	4.8	5.1	12	128.729	6	1	10.935	10.227	'High'
4.182	4.727	5.273	12	128.729	6	1	10.935	10.227	'High'
3.2	4.6	5.4	12	128.729	6	1	10.935	10.227	'High'
7.818	10	12.545	12	128.729	6	1	10.935	10.227	'High'
9.273	8.727	7.455	12	128.729	6	1	10.935	10.227	'Low'
3.5	4.6	5.7	12	128.729	6	1	10.935	10.227	'High'
4.636	5.273	5.727	12	128.729	6	1	10.935	10.227	'High'
4.545	5.364	6	12	128.729	6	1	10.935	10.227	'High'
3.9	5.2	6.1	12	128.729	6	1	10.935	10.227	'High'
6.818	7.091	7.909	12	128.729	6	1	10.935	10.227	'High'
5.1	6.7	7.4	12	128.729	6	1	10.935	10.227	'High'
5.182	7	8.091	12	128.729	6	1	10.935	10.227	'High'
7.091	7.636	8.455	12	128.729	6	1	10.935	10.227	'High'
5.909	7.545	8.182	12	128.729	6	1	10.935	10.227	'High'
6.273	6.636	7.273	12	128.729	6	1	10.935	10.227	'High'
5.6	7.1	8.2	12	128.729	6	1	10.935	10.227	'High'
9.091	9.909	11.818	12	128.729	6	1	10.935	10.227	'High'
14.1	14.7	14.1	12	128.729	6	1	10.935	10.227	'Low'
6.455	7.091	7.545	12	128.729	6	1	10.935	10.227	'High'
4.2	5.2	6	12	128.729	6	1	10.935	10.227	'High'
3.091	5.091	5.909	12	128.729	6	1	10.935	10.227	'High'
4.636	5.273	6.182	12	128.729	6	1	10.935	10.227	'High'
4.2	5.5	6.1	12	128.729	6	1	10.935	10.227	'High'
4.364	4.909	5.636	12	128.729	6	1	10.935	10.227	'High'
5.1	8.1	10.4	12	128.729	6	1	10.935	10.227	'High'
2.8	4.6	5.5	12	128.729	6	1	10.935	10.227	'High'
4.182	5.182	5.727	12	128.729	6	1	10.935	10.227	'High'
4.182	5.091	6	12	128.729	6	1	10.935	10.227	'High'
4	5.2	6.3	12	128.729	6	1	10.935	10.227	'High'
6.909	7.909	8.545	12	128.729	6	1	10.935	10.227	'High'
7.182	7.636	8.545	12	128.729	6	1	10.935	10.227	'High'
5.3	8	8.7	12	128.729	6	1	10.935	10.227	'High'
7.818	8.909	10.091	12	128.729	6	1	10.935	10.227	'High'
10.8	12.5	13.5	12	128.729	6	1	10.935	10.227	'High'
13.818	14.364	14.455	12	128.729	6	1	10.935	10.227	'High'
9.909	10.182	11.273	12	128.729	6	1	10.935	10.227	'High'
12.2	13.6	15.6	12	128.729	6	1	10.935	10.227	'High'
18.182	18.455	17.273	12	128.729	6	1	10.935	10.227	'Low'
9	10.3	10.2	12	128.729	6	1	10.935	10.227	'High'
8.909	8.909	9	12	128.729	6	1	10.935	10.227	'High'
4.6	6.3	7.1	12	128.729	6	1	10.935	10.227	'High'
4.273	5.091	5.636	12	128.729	6	1	10.935	10.227	'High'
3.818	4.636	5.182	12	128.729	6	1	10.935	10.227	'High'
3.3	4.6	5.3	12	128.729	6	1	10.935	10.227	'High'
4.091	5	5.636	12	128.729	6	1	10.935	10.227	'High'
4.727	5.182	6	12	128.729	6	1	10.935	10.227	'High'
4.1	5.5	6.2	12	128.729	6	1	10.935	10.227	'High'
8.455	10.273	12.182	12	128.729	6	1	10.935	10.227	'High'
8.9	8.7	7.8	12	128.729	6	1	10.935	10.227	'High'
5.545	5.818	6.182	12	128.729	6	1	10.935	10.227	'High'
5	5.6	6.3	12	128.729	6	1	10.935	10.227	'High'
7.091	7.909	8.636	12	128.729	6	1	10.935	10.227	'High'
5.8	7.3	8.1	12	128.729	6	1	10.935	10.227	'High'
8.545	8.364	9.273	12	128.729	6	1	10.935	10.227	'High'
8.4	9.7	10.5	12	128.729	6	1	10.935	10.227	'High'
11.273	10.727	10.818	12	128.729	6	1	10.935	10.227	'High'
9	10.6	11.6	12	128.729	6	1	10.935	10.227	'High'
10.273	11.182	12.091	12	128.729	6	1	10.935	10.227	'High'
12	12.9	13.5	12	128.729	6	1	10.935	10.227	'High'
12.364	13.727	14.091	12	128.729	6	1	10.935	10.227	'High'
11.909	12.455	12.818	12	128.729	6	1	10.935	10.227	'Low'
9.6	10.6	10.9	12	128.729	6	1	10.935	10.227	'High'
7.091	7.636	7.727	12	128.729	6	1	10.935	10.227	'High'
4.818	5.727	6.182	12	128.729	6	1	10.935	10.227	'High'
3.8	5.3	6	12	128.729	6	1	10.935	10.227	'High'
4.455	5.455	6.091	12	128.729	6	1	10.935	10.227	'High'
3.5	4.7	5.7	12	128.729	6	1	10.935	10.227	'High'
4.364	5.182	5.909	12	128.729	6	1	10.935	10.227	'High'
4.091	5.182	5.909	12	128.729	6	1	10.935	10.227	'High'
4.9	7.4	10.1	12	128.729	6	1	10.935	10.227	'High'
8.727	8.909	7.818	12	128.729	6	1	10.935	10.227	'High'
3.909	4.909	5.727	12	128.729	6	1	10.935	10.227	'High'
3.7	5.2	5.7	12	128.729	6	1	10.935	10.227	'High'
4.273	5.455	6.091	12	128.729	6	1	10.935	10.227	'High'
4.636	5.364	6.545	12	128.729	6	1	10.935	10.227	'High'
6.8	8.1	8.7	12	128.729	6	1	10.935	10.227	'High'
5.5	7.3	8.6	12	128.729	6	1	10.935	10.227	'High'
9.455	11.455	12	12	128.729	6	1	10.935	10.227	'High'
10.636	10.727	12.364	12	128.729	6	1	10.935	10.227	'High'
16.1	16.9	16.5	12	128.729	6	1	10.935	10.227	'Low'
9.364	9.818	10.727	12	128.729	6	1	10.935	10.227	'High'
16	15.2	15.7	12	128.729	6	1	10.935	10.227	'High'
14.091	16	16.636	12	128.729	6	1	10.935	10.227	'Low'
11.727	12.455	12.364	12	128.729	6	1	10.935	10.227	'Low'
6.3	7.7	8.2	12	128.729	6	1	10.935	10.227	'High'
5.818	6.727	7.182	12	128.729	6	1	10.935	10.227	'High'
5	5.273	5.727	12	128.729	6	1	10.935	10.227	'High'
3.5	4.8	5.4	12	128.729	6	1	10.935	10.227	'High'
3.909	5.182	5.727	12	128.729	6	1	10.935	10.227	'High'
4.364	5	5.909	12	128.729	6	1	10.935	10.227	'High'
4	5.1	5.9	12	128.729	6	1	10.935	10.227	'High'
5.636	5.455	6	12	128.729	6	1	10.935	10.227	'High'
5.6	7.7	10.4	12	128.729	6	1	10.935	10.227	'High'
10	9.364	8.273	12	128.729	6	1	10.935	10.227	'High'
4.455	5.273	6	12	128.729	6	1	10.935	10.227	'High'
4.6	5.2	5.8	12	128.729	6	1	10.935	10.227	'High'
3.909	5.091	5.909	12	128.729	6	1	10.935	10.227	'High'
6.4	7.5	8.2	12	128.729	6	1	10.935	10.227	'High'
7.455	7.545	8.273	12	128.729	6	1	10.935	10.227	'High'
6.1	7.4	8.4	12	128.729	6	1	10.935	10.227	'High'
8.364	9.636	11.455	12	128.729	6	1	10.935	10.227	'High'
21.727	23.727	23.455	12	128.729	6	1	10.935	10.227	'Low'
11.9	11.7	11.4	12	128.729	6	1	10.935	10.227	'High'
9.727	10.545	10.909	12	128.729	6	1	10.935	10.227	'High'
10.1	11.2	12.3	12	128.729	6	1	10.935	10.227	'High'
12.273	12.909	13.182	12	128.729	6	1	10.935	10.227	'High'
9.7	12.2	13	12	128.729	6	1	10.935	10.227	'Low'
10.909	11.727	11.727	12	128.729	6	1	10.935	10.227	'High'
6.455	7.364	7.636	12	128.729	6	1	10.935	10.227	'High'
3.8	4.8	5.6	12	128.729	6	1	10.935	10.227	'High'
3.545	4.818	5.636	12	128.729	6	1	10.935	10.227	'High'
3.182	4.455	5.091	12	128.729	6	1	10.935	10.227	'High'
2.6	4	5	12	128.729	6	1	10.935	10.227	'Low'
3.727	4.455	5.091	12	128.729	6	1	10.935	10.227	'High'
3.2	4.3	5.2	12	128.729	6	1	10.935	10.227	'High'
6.727	8.818	11.273	12	128.729	6	1	10.935	10.227	'High'
9.182	8.818	7.727	12	128.729	6	1	10.935	10.227	'High'
3.7	5.1	5.8	12	128.729	6	1	10.935	10.227	'High'
4.182	5.091	5.636	12	128.729	6	1	10.935	10.227	'High'
4.455	5.091	6.091	12	128.729	6	1	10.935	10.227	'High'
3.5	5.2	6.2	12	128.729	6	1	10.935	10.227	'High'
4.7	6.4	7.4	12	128.729	6	1	10.935	10.227	'High'
6.636	8.273	9.364	12	128.729	6	1	10.935	10.227	'High'
10.364	11.364	12.091	12	128.729	6	1	10.935	10.227	'High'
9.8	10.9	11.5	12	128.729	6	1	10.935	10.227	'Low'
8.364	9.545	10.182	12	128.729	6	1	10.935	10.227	'High'
10	10.455	11.364	12	128.729	6	1	10.935	10.227	'High'
13	14.1	14.2	12	128.729	6	1	10.935	10.227	'High'
9.364	9.727	10.091	12	128.729	6	1	10.935	10.227	'Low'
7.9	9.6	10.6	12	128.729	6	1	10.935	10.227	'High'
7.909	9.545	9.545	12	128.729	6	1	10.935	10.227	'Low'
5.909	6.636	7	12	128.729	6	1	10.935	10.227	'High'
3.2	4.6	5.4	12	128.729	6	1	10.935	10.227	'High'
3.727	4.636	5.273	12	128.729	6	1	10.935	10.227	'High'
4.6	4.8	5.4	12	128.729	6	1	10.935	10.227	'High'
3.455	4.727	5.455	12	128.729	6	1	10.935	10.227	'High'
4.455	5.091	5.727	12	128.729	6	1	10.935	10.227	'High'
3	4.9	5.9	12	128.729	6	1	10.935	10.227	'High'
8.182	11.091	13.636	12	128.729	6	1	10.935	10.227	'Low'
10	9.455	8.182	12	128.729	6	1	10.935	10.227	'High'
3.1	4.8	5.7	12	128.729	6	1	10.935	10.227	'High'
5	5.364	5.727	12	128.729	6	1	10.935	10.227	'High'
3	4.7	5.3	12	128.729	6	1	10.935	10.227	'High'
3.455	4.364	5.182	12	128.729	6	1	10.935	10.227	'High'
5.273	6.364	7.091	12	128.729	6	1	10.935	10.227	'High'
4.727	6.091	6.818	12	128.729	6	1	10.935	10.227	'Low'
5.909	6.364	6.909	12	128.729	6	1	10.935	10.227	'High'
4.4	6.1	7.1	12	128.729	6	1	10.935	10.227	'High'
6.182	6.727	7.091	12	128.729	6	1	10.935	10.227	'High'
4.2	6.1	7.2	12	128.729	6	1	10.935	10.227	'High'
6.182	6.727	7.273	12	128.729	6	1	10.935	10.227	'High'
4.9	6.5	7.4	12	128.729	6	1	10.935	10.227	'High'
5.182	6.818	7.455	12	128.729	6	1	10.935	10.227	'High'
6.636	6.727	7.273	12	128.729	6	1	10.935	10.227	'High'
3.7	4.8	5.8	12	128.729	6	1	10.935	10.227	'High'
4.091	4.818	5.364	12	128.729	6	1	10.935	10.227	'High'
3.1	4.4	5.2	12	128.729	6	1	10.935	10.227	'High'
4.091	4.636	5.182	12	128.729	6	1	10.935	10.227	'High'
3.455	4.455	5.182	12	128.729	6	1	10.935	10.227	'High'
3.7	4.6	5.1	12	128.729	6	1	10.935	10.227	'High'
6.818	9.818	12.273	12	128.729	6	1	10.935	10.227	'High'
10	8.636	7.455	12	128.729	6	1	10.935	10.227	'High'
3.2	4.5	5.4	12	128.729	6	1	10.935	10.227	'High'
4.909	5.273	5.455	12	128.729	6	1	10.935	10.227	'High'
3.9	4.7	5.2	12	128.729	6	1	10.935	10.227	'High'
3.455	4.727	5.455	12	128.729	6	1	10.935	10.227	'High'
5.273	6.182	7.091	12	128.729	6	1	10.935	10.227	'High'
5	6.5	7.3	12	128.729	6	1	10.935	10.227	'High'
5.636	7.091	7.364	12	128.729	6	1	10.935	10.227	'High'
6.455	6.909	7.455	12	128.729	6	1	10.935	10.227	'High'
6.364	7.091	7.727	12	128.729	6	1	10.935	10.227	'High'
5.545	6.182	6.909	12	128.729	6	1	10.935	10.227	'High'
4.7	5.9	6.6	12	128.729	6	1	10.935	10.227	'High'
5.636	6.364	6.818	12	128.729	6	1	10.935	10.227	'High'
6.5	8.4	10.9	12	128.729	6	1	10.935	10.227	'Low'
15.636	14.818	13.909	12	128.729	6	1	10.935	10.227	'Low'
6.091	6.545	7	12	128.729	6	1	10.935	10.227	'High'
3.4	4.8	5.4	12	128.729	6	1	10.935	10.227	'High'
4	4.818	5.182	12	128.729	6	1	10.935	10.227	'High'
4.636	5.091	5.455	12	128.729	6	1	10.935	10.227	'High'
3.8	4.9	5.6	12	128.729	6	1	10.935	10.227	'High'
4.727	5.182	5.909	12	128.729	6	1	10.935	10.227	'High'
3.9	5.2	6	12	128.729	6	1	10.935	10.227	'High'
7.727	9.364	11.364	12	128.729	6	1	10.935	10.227	'High'
10.364	9.182	7.909	12	128.729	6	1	10.935	10.227	'High'
5.2	5.4	7.7	12	128.729	6	1	10.935	10.227	'High'
19.909	21.818	24.182	12	128.729	6	1	10.935	10.227	'Low'
24.5	24.9	25.6	12	128.729	6	1	10.935	10.227	'Low'
23.818	24.364	25.182	12	128.729	6	1	10.935	10.227	'Low'
25.4	25.8	26.4	12	128.729	6	1	10.935	10.227	'Low'
24.455	26	26.636	12	128.729	6	1	10.935	10.227	'Low'
23.545	23.273	21.273	12	128.729	6	1	10.935	10.227	'Low'
8.1	9.7	10.9	12	128.729	6	1	10.935	10.227	'Low'
8.909	9.727	10.091	12	128.729	6	1	10.935	10.227	'High'
14.636	15.818	18.545	12	128.729	6	1	10.935	10.227	'Low'
13.111	14.111	13.889	12	128.729	6	1	10.935	10.227	'High'
12.182	12.182	12.455	12	128.729	6	1	10.935	10.227	'High'
8.7	9.5	10.6	12	128.729	6	1	10.935	10.227	'High'
8.636	10.455	10.636	12	128.729	6	1	10.935	10.227	'High'
10	9.909	10.455	12	128.729	6	1	10.935	10.227	'High'
5.1	7	7.7	12	128.729	6	1	10.935	10.227	'High'
5.364	5.727	5.727	12	128.729	6	1	10.935	10.227	'High'
3.3	4.6	5.5	12	128.729	6	1	10.935	10.227	'High'
3.273	4.364	5	12	128.729	6	1	10.935	10.227	'High'
3.364	4.091	5.091	12	128.729	6	1	10.935	10.227	'High'
2.7	4.2	5.2	12	128.729	6	1	10.935	10.227	'High'
3.273	4.455	5.182	12	128.729	6	1	10.935	10.227	'High'
6.545	8.364	10.273	12	128.729	6	1	10.935	10.227	'High'
7.3	7	6.5	12	128.729	6	1	10.935	10.227	'High'
3.273	4.727	5.545	12	128.729	6	1	10.935	10.227	'High'
4	4.909	5.455	12	128.729	6	1	10.935	10.227	'Low'
3.8	5.2	6	12	128.729	6	1	10.935	10.227	'High'
4.273	5.455	6.273	12	128.729	6	1	10.935	10.227	'High'
5	6.9	8	12	128.729	6	1	10.935	10.227	'High'
5.909	7.182	8.364	12	128.729	6	1	10.935	10.227	'High'
9.273	8.182	8.455	12	128.729	6	1	10.935	10.227	'High'
6.5	7.7	8.8	12	128.729	6	1	10.935	10.227	'High'
11.364	12.636	13.182	12	128.729	6	1	10.935	10.227	'High'
16.091	15.636	16.273	12	128.729	6	1	10.935	10.227	'High'
11.3	12.3	12.2	12	128.729	6	1	10.935	10.227	'Low'
10.364	10.364	10.909	12	128.729	6	1	10.935	10.227	'High'
8.6	10.5	11.1	12	128.729	6	1	10.935	10.227	'High'
8.364	8.455	8.455	12	128.729	6	1	10.935	10.227	'High'
4.818	5.364	6	12	128.729	6	1	10.935	10.227	'High'
3.3	4.7	5.6	12	128.729	6	1	10.935	10.227	'High'
3.091	4.727	5.545	12	128.729	6	1	10.935	10.227	'High'
4.818	5.091	5.818	12	128.729	6	1	10.935	10.227	'High'
2.8	4.7	5.5	12	128.729	6	1	10.935	10.227	'Low'
5.091	5.364	6.091	12	128.729	6	1	10.935	10.227	'High'
4.9	7.3	9.9	12	128.729	6	1	10.935	10.227	'High'
8.818	8.909	7.909	12	128.729	6	1	10.935	10.227	'High'
3.727	4.455	5.273	12	128.729	6	1	10.935	10.227	'Low'
2.9	4.6	5	12	128.729	6	1	10.935	10.227	'High'
3.636	4.636	5.273	12	128.729	6	1	10.935	10.227	'High'
4.364	4.909	6	12	128.729	6	1	10.935	10.227	'High'
5.8	7.1	8.1	12	128.729	6	1	10.935	10.227	'High'
6	6.909	7.545	12	128.729	6	1	10.935	10.227	'High'
6.091	6.545	8.182	12	128.729	6	1	10.935	10.227	'High'
17.3	19.4	20	12	128.729	6	1	10.935	10.227	'Low'
11	11.545	11.818	12	128.729	6	1	10.935	10.227	'High'
9.2	10.4	11.6	12	128.729	6	1	10.935	10.227	'High'
8.727	11	11.909	12	128.729	6	1	10.935	10.227	'Low'
15.818	16.091	16.818	12	128.729	6	1	10.935	10.227	'Low'
11.4	12.5	13.1	12	128.729	6	1	10.935	10.227	'High'
11	11.545	11.545	12	128.729	6	1	10.935	10.227	'High'
8.273	9.091	9.364	12	128.729	6	1	10.935	10.227	'High'
5.6	6.8	7.3	12	128.729	6	1	10.935	10.227	'High'
3.818	4.818	5.455	12	128.729	6	1	10.935	10.227	'High'
2.4	4.1	4.9	12	128.729	6	1	10.935	10.227	'High'
2.909	4.182	4.909	12	128.729	6	1	10.935	10.227	'High'
3.273	4.364	5.091	12	128.729	6	1	10.935	10.227	'High'
3.2	4.2	5.1	12	128.729	6	1	10.935	10.227	'High'
4	4.818	5.273	12	128.729	6	1	10.935	10.227	'High'
6.727	8.364	10.091	12	128.729	6	1	10.935	10.227	'High'
7.3	7.2	6.6	12	128.729	6	1	10.935	10.227	'High'
4.909	5	5.727	12	128.729	6	1	10.935	10.227	'High'
3.5	4.8	5.5	12	128.729	6	1	10.935	10.227	'High'
3.818	5.091	5.727	12	128.729	6	1	10.935	10.227	'High'
4.818	5.273	6.182	12	128.729	6	1	10.935	10.227	'High'
5.5	6.8	7.8	12	128.729	6	1	10.935	10.227	'High'
5.364	6.818	7.364	12	128.729	6	1	10.935	10.227	'High'
5.636	6.545	7.273	12	128.729	6	1	10.935	10.227	'High'
7.6	8.5	9.4	12	128.729	6	1	10.935	10.227	'High'
12.091	12.273	15.818	12	128.729	6	1	10.935	10.227	'High'
87.818	90.545	120.636	12	128.729	6	1	10.935	10.227	'Low'
215.1	233.4	263.2	12	128.729	6	1	10.935	10.227	'Very Low'
307.091	274.909	235.364	12	128.729	6	1	10.935	10.227	'Very Low'
177.4	197.8	234.3	12	128.729	6	1	10.935	10.227	'Very Low'
340.818	301.091	249.545	12	128.729	6	1	10.935	10.227	'Very Low'
7.3	9.4	9.8	12	128.729	6	1	10.935	10.227	'High'
7.909	7.818	7.909	12	128.729	6	1	10.935	10.227	'High'
3.5	5.2	5.8	12	128.729	6	1	10.935	10.227	'High'
5.091	5.091	5.636	12	128.729	6	1	10.935	10.227	'High'
4.364	5.182	5.727	12	128.729	6	1	10.935	10.227	'High'
4.6	5.1	5.7	12	128.729	6	1	10.935	10.227	'High'
4.636	5.455	6.091	12	128.729	6	1	10.935	10.227	'High'
4.909	5.636	6.455	12	128.729	6	1	10.935	10.227	'High'
7.3	10.5	14.3	12	128.729	6	1	10.935	10.227	'Low'
17.545	16	13.455	12	128.729	6	1	10.935	10.227	'Low'
3.8	4.5	5.1	12	128.729	6	1	10.935	10.227	'High'
4.182	4.909	5.364	12	128.729	6	1	10.935	10.227	'High'
4.182	4.636	5.455	12	128.729	6	1	10.935	10.227	'High'
4.6	5	13.8	12	128.729	6	1	10.935	10.227	'High'
140	182	225.545	12	128.729	6	1	10.935	10.227	'Low'
262.091	280	285.273	12	128.729	6	1	10.935	10.227	'Very Low'
296.6	317.3	330.4	12	128.729	6	1	10.935	10.227	'Very Low'
328.545	337.182	317.636	12	128.729	6	1	10.935	10.227	'Very Low'
172	185.2	198	12	128.729	6	1	10.935	10.227	'Very Low'
359	379.727	429.636	12	128.729	6	1	10.935	10.227	'Very Low'
59.8	27.9	20.3	12	128.729	6	1	10.935	10.227	'Low'
43.545	50.545	52.545	12	128.729	6	1	10.935	10.227	'Low'
19.6	17.6	14.7	12	128.729	6	1	10.935	10.227	'Low'
38	36.273	36.364	12	128.729	6	1	10.935	10.227	'Low'
6.7	8.3	8.3	12	128.729	6	1	10.935	10.227	'High'
3.727	5.545	6	12	128.729	6	1	10.935	10.227	'High'
5.455	5.182	5.636	12	128.729	6	1	10.935	10.227	'High'
3.1	4.8	5.6	12	128.729	6	1	10.935	10.227	'High'
4.909	5.091	5.727	12	128.729	6	1	10.935	10.227	'High'
3.636	4.818	5.545	12	128.729	6	1	10.935	10.227	'High'
3.9	5.3	6	12	128.729	6	1	10.935	10.227	'High'
7.364	9.273	11.273	12	128.729	6	1	10.935	10.227	'High'
8.3	7.9	7.1	12	128.729	6	1	10.935	10.227	'High'
3.182	4.455	5.182	12	128.729	6	1	10.935	10.227	'High'
3.818	4.545	5.182	12	128.729	6	1	27.885	3.964	'High'
3.2	4.4	5.3	12	128.729	6	1	27.885	3.964	'High'
3.455	4.636	5.364	12	128.729	6	1	27.885	3.964	'High'
5.182	6.364	7.364	12	128.729	6	1	27.885	3.964	'High'
4.8	6.2	6.9	12	128.729	6	1	27.885	3.964	'High'
5.818	6.545	7	12	128.729	6	1	27.885	3.964	'High'
3.7	5.9	7	12	128.729	6	1	27.885	3.964	'High'
9.818	11.091	11.636	12	128.729	6	1	27.885	3.964	'High'
6.7	8.1	8.5	12	128.729	6	1	27.885	3.964	'High'
7.909	9.091	9.273	12	128.729	6	1	27.885	3.964	'High'
6.455	7.182	7.818	12	128.729	6	1	27.885	3.964	'High'
7.182	7.818	8.273	12	128.729	6	1	27.885	3.964	'High'
4.455	6.273	6.909	12	128.729	6	1	27.885	3.964	'High'
4.2	4.9	5.4	12	128.729	6	1	27.885	3.964	'High'
3.455	4.182	5	12	128.729	6	1	27.885	3.964	'High'
2.9	4.2	5.1	12	128.729	6	1	27.885	3.964	'High'
3.273	4.364	5.182	12	128.729	6	1	27.885	3.964	'High'
3.636	4.364	5.182	12	128.729	6	1	27.885	3.964	'High'
5.545	7.818	9.818	12	128.729	6	1	27.885	3.964	'High'
8.909	7.818	6.909	12	128.729	6	1	27.885	3.964	'High'
3	4.5	5.2	12	128.729	6	1	27.885	3.964	'High'
5.182	5.364	5.545	12	128.729	6	1	27.885	3.964	'High'
3.2	4.6	5.7	12	128.729	6	1	27.885	3.964	'Low'
3.364	5.182	16	12	128.729	6	1	27.885	3.964	'High'
125.455	141.273	179.727	12	128.729	6	1	27.885	3.964	'Very Low'
379.8	409.9	442.8	12	128.729	6	1	27.885	3.964	'Very Low'
423.909	400.182	336.364	12	128.729	6	1	27.885	3.964	'Very Low'
58.091	56.818	51.727	12	128.729	6	1	27.885	3.964	'Low'
76.8	82.6	94.3	12	128.729	6	1	27.885	3.964	'Very Low'
102.455	100.818	89	12	128.729	6	1	27.885	3.964	'Very Low'
49.7	61.8	76.9	12	128.729	6	1	27.885	3.964	'Low'
80.3	71.6	56.1	12	128.729	6	1	27.885	3.964	'Very Low'
13.818	14.273	13.818	12	128.729	6	1	27.885	3.964	'High'
4.5	6.1	7.1	12	128.729	6	1	27.885	3.964	'High'
4.091	5.364	5.727	12	128.729	6	1	27.885	3.964	'High'
4	4.909	5.727	12	128.729	6	1	27.885	3.964	'Low'
4.1	5	5.7	12	128.729	6	1	27.885	3.964	'High'
3.727	5	5.727	12	128.729	6	1	27.885	3.964	'High'
4.364	4.909	5.455	12	128.729	6	1	27.885	3.964	'High'
3.8	5.1	5.9	12	128.729	6	1	27.885	3.964	'High'
6	8.182	10.091	12	128.729	6	1	27.885	3.964	'High'
3.7	4.5	5.1	12	128.729	6	1	27.885	3.964	'High'
4.273	4.636	5.182	12	128.729	6	1	27.885	3.964	'Low'
3.5	4.6	5	12	128.729	6	1	27.885	3.964	'High'
4	4.818	5.455	12	128.729	6	1	27.885	3.964	'High'
5.091	6.545	7.182	12	128.729	6	1	27.885	3.964	'High'
5.7	6.6	7.3	12	128.729	6	1	27.885	3.964	'High'
18.455	16.727	17	12	128.729	6	1	27.885	3.964	'High'
9.8	10.2	14.8	12	128.729	6	1	27.885	3.964	'Low'
52.909	59.545	64.455	12	128.729	6	1	27.885	3.964	'Low'
57.364	39.364	30.273	12	128.729	6	1	27.885	3.964	'Low'
30.9	40.1	48	12	128.729	6	1	27.885	3.964	'Low'
49.182	41.818	37	12	128.729	6	1	27.885	3.964	'Very Low'
25.7	25.1	23.8	12	128.729	6	1	27.885	3.964	'Low'
22.909	22.545	21.545	12	128.729	6	1	27.885	3.964	'Low'
10.3	11.2	11	12	128.729	6	1	27.885	3.964	'Low'
2.8	4.3	5	12	128.729	6	1	27.885	3.964	'High'
3.091	4.455	5.182	12	128.729	6	1	27.885	3.964	'High'
4.182	4.636	5.091	12	128.729	6	1	27.885	3.964	'High'
3.1	4.5	5.4	12	128.729	6	1	27.885	3.964	'High'
4.909	5.273	5.909	12	128.729	6	1	27.885	3.964	'High'
7.7	7.9	7.4	12	128.729	6	1	27.885	3.964	'High'
5.545	6.091	7.364	12	128.729	6	1	27.885	3.964	'High'
145.636	134	126.636	12	128.729	6	1	27.885	3.964	'Very Low'
73	62.2	61.6	12	128.729	6	1	27.885	3.964	'Very Low'
123.364	145.727	179.182	12	128.729	6	1	27.885	3.964	'Very Low'
298	274.273	276.909	12	128.729	6	1	27.885	3.964	'Very Low'
259.182	266.545	282.182	12	128.729	6	1	27.885	3.964	'Very Low'
330.2	349.3	355.9	12	128.729	6	1	27.885	3.964	'Very Low'
320.545	272.455	217.909	12	128.729	6	1	27.885	3.964	'Very Low'
72.1	71.7	76.5	12	128.729	6	1	27.885	3.964	'Very Low'
63.818	63.636	59.455	12	128.729	6	1	27.885	3.964	'Very Low'
37	34.8	32.9	12	128.729	6	1	27.885	3.964	'Very Low'
31.909	29.818	27.545	12	128.729	6	1	27.885	3.964	'Low'
14.3	14.9	14.6	12	128.729	6	1	27.885	3.964	'Low'
7.909	9.091	8.636	12	128.729	6	1	27.885	3.964	'Low'
5.273	5.364	5.636	12	128.729	6	1	27.885	3.964	'High'
4	5	5.8	12	128.729	6	1	27.885	3.964	'High'
4.182	4.727	5.455	12	128.729	6	1	27.885	3.964	'High'
4.1	4.9	5.6	12	128.729	6	1	27.885	3.964	'High'
5.545	5.182	5.545	12	128.729	6	1	27.885	3.964	'High'
7.909	8.909	10.545	12	128.729	6	1	27.885	3.964	'High'
7.7	7.1	6.3	12	128.729	6	1	27.885	3.964	'High'
3.9	4.7	5.2	12	128.729	6	1	27.885	3.964	'High'
4.545	4.727	5.364	12	128.729	6	1	27.885	3.964	'High'
6	6.364	7.545	12	128.729	6	1	27.885	3.964	'High'
11.1	10.9	11.1	12	128.729	6	1	27.885	3.964	'High'
9.273	10.273	19	12	128.729	6	1	27.885	3.964	'High'
57.182	64	73	12	128.729	6	1	27.885	3.964	'Very Low'
119.7	122.7	132.6	12	128.729	6	1	27.885	3.964	'Very Low'
133.636	126.727	110.364	12	128.729	6	1	27.885	3.964	'Very Low'
47.2	47.2	44.2	12	128.729	6	1	27.885	3.964	'Very Low'
29.818	28.091	29	12	128.729	6	1	27.885	3.964	'Low'
30.909	34.273	35.909	12	128.729	6	1	27.885	3.964	'Low'
35.1	37.9	56.5	12	128.729	6	1	27.885	3.964	'Low'
153.545	163.182	158.818	12	128.729	6	1	27.885	3.964	'Very Low'
55.5	48.7	34.6	12	128.729	6	1	27.885	3.964	'Low'
8.455	10.273	10.091	12	128.729	6	1	27.885	3.964	'Low'
4.1	4.8	5.2	12	128.729	6	1	27.885	3.964	'High'
2.9	4.1	4.7	12	128.729	6	1	27.885	3.964	'High'
3.636	4.545	5.091	12	128.729	6	1	27.885	3.964	'High'
4	4.545	5.091	12	128.729	6	1	27.885	3.964	'High'
3.5	4.5	5	12	128.729	6	1	27.885	3.964	'High'
5.727	7.909	10.182	12	128.729	6	1	27.885	3.964	'High'
3.5	4.7	5.6	12	128.729	6	1	27.885	3.964	'High'
5	5.364	5.727	12	128.729	6	1	27.885	3.964	'High'
5.545	6	6.636	12	128.729	6	1	27.885	3.964	'High'
6.8	7.5	8.8	12	128.729	6	1	27.885	3.964	'High'
6.5	7.6	10.6	12	128.729	6	1	27.885	3.964	'High'
45.636	54.091	60.091	12	128.729	6	1	27.885	3.964	'Low'
47.091	39.364	35.182	12	128.729	6	1	27.885	3.964	'Low'
30.2	32.2	40.4	12	128.729	6	1	27.885	3.964	'Low'
56.833	52.167	50.417	12	128.729	6	1	27.885	3.964	'Very Low'
56.1	61.5	60.9	12	128.729	6	1	27.885	3.964	'Very Low'
43.455	43.455	41.909	12	128.729	6	1	27.885	3.964	'Very Low'
18.636	18.273	17.909	12	128.729	6	1	27.885	3.964	'Low'
12.8	14.5	13.6	12	128.729	6	1	27.885	3.964	'Low'
5	5.182	5.727	12	128.729	6	1	27.885	3.964	'High'
3.9	4.9	5.8	12	128.729	6	1	27.885	3.964	'High'
4.182	5.091	5.727	12	128.729	6	1	27.885	3.964	'High'
4.818	5.091	5.727	12	128.729	6	1	27.885	3.964	'High'
3.1	4.6	5.5	12	128.729	6	1	27.885	3.964	'High'
3.636	4.727	5.364	12	128.729	6	1	27.885	3.964	'High'
6.455	8.364	10.455	12	128.729	6	1	27.885	3.964	'High'
7.4	7.4	6.6	12	128.729	6	1	27.885	3.964	'High'
3.818	4.636	5.364	12	128.729	6	1	27.885	3.964	'High'
3.182	5.364	6.727	12	128.729	6	1	27.885	3.964	'High'
6.5	7.3	7.7	12	128.729	6	1	27.885	3.964	'High'
6.364	6.727	7	12	128.729	6	1	27.885	3.964	'High'
5.364	7.364	8.636	12	128.729	6	1	27.885	3.964	'High'
10.818	13.727	16.545	12	128.729	6	1	27.885	3.964	'High'
25.4	30.2	32.8	12	128.729	6	1	27.885	3.964	'Low'
33	35.091	36.909	12	128.729	6	1	27.885	3.964	'Low'
33.455	35.818	36.909	12	128.729	6	1	27.885	3.964	'Low'
32.9	33.3	34.6	12	128.729	6	1	27.885	3.964	'Low'
41.727	41.364	41.364	12	128.729	6	1	27.885	3.964	'Low'
35.9	38	40.9	12	128.729	6	1	27.885	3.964	'Low'
37.364	37.364	33.455	12	128.729	6	1	27.885	3.964	'Low'
17.818	16.636	15.182	12	128.729	6	1	27.885	3.964	'Low'
7.3	8.2	8	12	128.729	6	1	27.885	3.964	'High'
3.182	4.636	5.273	12	128.729	6	1	27.885	3.964	'High'
3.727	4.455	5	12	128.729	6	1	27.885	3.964	'High'
3	4.2	5.1	12	128.729	6	1	27.885	3.964	'High'
3.273	4.455	5.091	12	128.729	6	1	27.885	3.964	'High'
4	4.636	5.364	12	128.729	6	1	27.885	3.964	'High'
3.2	4.7	5.5	12	128.729	6	1	27.885	3.964	'High'
7.273	9.364	11.636	12	128.729	6	1	27.885	3.964	'High'
9	8.7	7.5	12	128.729	6	1	27.885	3.964	'High'
4.182	5.091	5.909	12	128.729	6	1	27.885	3.964	'High'
4.273	5.091	5.727	12	128.729	6	1	27.885	3.964	'High'
3.7	4.7	5.7	12	128.729	6	1	27.885	3.964	'High'
4	5.455	6.273	12	128.729	6	1	27.885	3.964	'High'
5.2	6.4	7.5	12	128.729	6	1	27.885	3.964	'High'
9.273	9.273	9.909	12	128.729	6	1	27.885	3.964	'High'
5.818	7.273	8	12	128.729	6	1	27.885	3.964	'High'
8.8	10.7	12.6	12	128.729	6	1	27.885	3.964	'Low'
15.545	15.545	16.091	12	128.729	6	1	27.885	3.964	'High'
11.6	13	14.5	12	128.729	6	1	27.885	3.964	'Low'
15.455	18.909	19.636	12	128.729	6	1	27.885	3.964	'Low'
19.545	17.636	17.273	12	128.729	6	1	27.885	3.964	'Low'
11.4	12.5	12.2	12	128.729	6	1	27.885	3.964	'High'
7.909	8.818	9.182	12	128.729	6	1	27.885	3.964	'High'
6.636	7.636	7.909	12	128.729	6	1	27.885	3.964	'High'
3.8	5.2	5.7	12	128.729	6	1	27.885	3.964	'High'
4.182	5	5.636	12	128.729	6	1	27.885	3.964	'High'
3.5	4.9	5.5	12	128.729	6	1	27.885	3.964	'High'
3.455	4.818	5.273	12	128.729	6	1	27.885	3.964	'High'
3.727	4.727	5.182	12	128.729	6	1	27.885	3.964	'High'
2.8	4.1	5	12	128.729	6	1	27.885	3.964	'High'
6.182	8.545	10.818	12	128.729	6	1	27.885	3.964	'High'
8.909	8.091	7	12	128.729	6	1	27.885	3.964	'High'
2.5	4.3	5.1	12	128.729	6	1	27.885	3.964	'Low'
4.364	4.727	5.273	12	128.729	6	1	27.885	3.964	'High'
2.545	4.182	5.182	12	128.729	6	1	27.885	3.964	'High'
3.9	4.5	5.3	12	128.729	6	1	27.885	3.964	'High'
5.364	6.091	7	12	128.729	6	1	27.885	3.964	'High'
4.7	6.2	6.9	12	128.729	6	1	27.885	3.964	'High'
8.818	8.545	8.909	12	128.729	6	1	27.885	3.964	'High'
6.636	7.091	7.909	12	128.729	6	1	27.885	3.964	'High'
7.7	9.6	10.3	12	128.729	6	1	27.885	3.964	'High'
8.455	9.182	9.545	12	128.729	6	1	27.885	3.964	'High'
6.636	7.727	8.636	12	128.729	6	1	27.885	3.964	'High'
9	8.9	9.4	12	128.729	6	1	27.885	3.964	'High'
10.909	12.818	16.545	12	128.729	6	1	27.885	3.964	'High'
5	5.5	5.7	12	128.729	6	1	27.885	3.964	'High'
3.545	4.455	5	12	128.729	6	1	27.885	3.964	'High'
3.273	4.182	5	12	128.729	6	1	27.885	3.964	'High'
3.3	4.4	5	12	128.729	6	1	27.885	3.964	'High'
4.909	4.909	5.636	12	128.729	6	1	27.885	3.964	'High'
4.9	7.6	10.2	12	128.729	6	1	27.885	3.964	'High'
9.364	9	7.909	12	128.729	6	1	27.885	3.964	'High'
4	5.2	6.7	12	128.729	6	1	27.885	3.964	'High'
10.273	11.909	13	12	128.729	6	1	27.885	3.964	'High'
13.182	12.091	11.909	12	128.729	6	1	27.885	3.964	'High'
8.3	8.4	9	12	128.729	6	1	27.885	3.964	'High'
11.091	11.364	11.636	12	128.729	6	1	27.885	3.964	'High'
8.1	9.3	10.5	12	128.729	6	1	27.885	3.964	'High'
10.727	11.636	12.364	12	128.729	6	1	27.885	3.964	'High'
10.4	12.2	13.6	12	128.729	6	1	27.885	3.964	'Low'
14.818	16.455	17.545	12	128.729	6	1	27.885	3.964	'Low'
19.182	20.909	21.545	12	128.729	6	1	27.885	3.964	'Low'
14.8	17.1	19.5	12	128.729	6	1	27.885	3.964	'High'
23.091	23.273	24.455	12	128.729	6	1	27.885	3.964	'Low'
26	29.2	28.2	12	128.729	6	1	27.885	3.964	'Low'
17.182	18.364	18.455	12	128.729	6	1	27.885	3.964	'Low'
13.091	12.818	12.364	12	128.729	6	1	27.885	3.964	'Low'
5.9	8.2	8.6	12	128.729	6	1	27.885	3.964	'High'
5.909	6	6.273	12	128.729	6	1	27.885	3.964	'High'
4.455	5.182	6.182	12	128.729	6	1	27.885	3.964	'High'
3.4	5	5.8	12	128.729	6	1	27.885	3.964	'High'
5.091	5.273	5.818	12	128.729	6	1	27.885	3.964	'High'
3.1	4.6	5.4	12	128.729	6	1	27.885	3.964	'High'
3.455	4.636	5.364	12	128.729	6	1	27.885	3.964	'High'
6.364	8.455	10.727	12	128.729	6	1	27.885	3.964	'High'
9.5	9.4	8.5	12	128.729	6	1	27.885	3.964	'High'
3.182	4.273	5	12	128.729	6	1	27.885	3.964	'High'
3.818	4.273	5.091	12	128.729	6	1	27.885	3.964	'High'
3.2	4.4	5.1	12	128.729	6	1	27.885	3.964	'High'
4.364	5.091	5.909	12	128.729	6	1	27.885	3.964	'High'
6.636	7.091	7.818	12	128.729	6	1	27.885	3.964	'High'
5.6	6.7	7.7	12	128.729	6	1	27.885	3.964	'High'
8.182	9.091	9.727	12	128.729	6	1	27.885	3.964	'High'
8.1	9.9	11.9	12	128.729	6	1	27.885	3.964	'High'
18.091	18.455	18.182	12	128.729	6	1	27.885	3.964	'Low'
13.091	13.818	14.545	12	128.729	6	1	27.885	3.964	'Low'
13.8	16.1	17.3	12	128.729	6	1	27.885	3.964	'High'
17.909	16.909	17.091	12	128.729	6	1	27.885	3.964	'Low'
16.545	17.182	18.091	12	128.729	6	1	27.885	3.964	'Low'
19.6	20.1	19.3	12	128.729	6	1	27.885	3.964	'Low'
11	11.636	11.273	12	128.729	6	1	27.885	3.964	'High'
7.182	7.727	7.727	12	128.729	6	1	27.885	3.964	'High'
3.1	4.5	5.2	12	128.729	6	1	27.885	3.964	'High'
3.818	4.545	5.182	12	128.729	6	1	27.885	3.964	'High'
2.5	4	4.9	12	128.729	6	1	27.885	3.964	'High'
3.273	4.364	5.091	12	128.729	6	1	27.885	3.964	'High'
3.3	4.7	5.5	12	128.729	6	1	27.885	3.964	'High'
6.545	8.727	11.091	12	128.729	6	1	27.885	3.964	'High'
11	10.091	9.364	12	128.729	6	1	27.885	3.964	'High'
3.7	5.5	6.2	12	128.729	6	1	27.885	3.964	'High'
3.364	4.909	5.909	12	128.729	6	1	27.885	3.964	'Low'
4.8	5.5	6.8	12	128.729	6	1	27.885	3.964	'High'
6.5	7.8	8.7	12	128.729	6	1	27.885	3.964	'High'
10.818	11.909	13.455	12	128.729	6	1	27.885	3.964	'High'
14	16.455	18	12	128.729	6	1	27.885	3.964	'Low'
20.9	22.7	25.3	12	128.729	6	1	27.885	3.964	'Low'
32	31	29.182	12	128.729	6	1	27.885	3.964	'Low'
19.818	21.909	26.091	12	128.729	6	1	27.885	3.964	'Low'
41.1	38.5	36.4	12	128.729	6	1	27.885	3.964	'Very Low'
33	32.545	35.364	12	128.729	6	1	27.885	3.964	'Low'
29.3	42.8	74.6	12	128.729	6	1	27.885	3.964	'Low'
218.273	224.182	269.455	12	128.729	6	1	27.885	3.964	'Very Low'
522	539.6	534.6	12	128.729	6	1	27.885	3.964	'Very Low'
293.364	245.273	171.909	12	128.729	6	1	27.885	3.964	'Very Low'
3.6	4.7	5.5	12	128.729	6	1	27.885	3.964	'High'
4.182	5	5.909	12	128.729	6	1	27.885	3.964	'High'
3.818	5.091	5.636	12	128.729	6	1	27.885	3.964	'High'
4.4	4.8	5.3	12	128.729	6	1	27.885	3.964	'High'
3.909	4.273	5.091	12	128.729	6	1	27.885	3.964	'High'
6.818	8.818	11.091	12	128.729	6	1	27.885	3.964	'Low'
9	9	8.3	12	128.729	6	1	27.885	3.964	'Low'
3.818	4.727	5.455	12	128.729	6	1	27.885	3.964	'High'
2.273	4	4.818	12	128.729	6	1	27.885	3.964	'High'
3.6	4.6	5	12	128.729	6	1	27.885	3.964	'High'
3.273	4.545	5.455	12	128.729	6	1	27.885	3.964	'High'
5.3	6.7	7.5	12	128.729	6	1	27.885	3.964	'High'
5.909	6.818	7.636	12	128.729	6	1	27.885	3.964	'High'
7.545	8.455	10.636	12	128.729	6	1	27.885	3.964	'High'
14.1	14.8	15.2	12	128.729	6	1	27.885	3.964	'Low'
16.091	17.091	17.727	12	128.729	6	1	27.885	3.964	'Low'
15.182	16.273	19.273	12	128.729	6	1	27.885	3.964	'Low'
26	27.5	27	12	128.729	6	1	27.885	3.964	'Low'
24	24	24.909	12	128.729	6	1	27.885	3.964	'Low'
24.7	26.2	26.2	12	128.729	6	1	27.885	3.964	'Low'
21.273	21.909	27	12	128.729	6	1	27.885	3.964	'Low'
48	51.364	45.545	12	128.729	6	1	27.885	3.964	'Low'
7.1	7.4	7.5	12	128.729	6	1	27.885	3.964	'High'
4.455	4.818	5.455	12	128.729	6	1	27.885	3.964	'High'
2.909	4.182	5.091	12	128.729	6	1	27.885	3.964	'Low'
3.5	4.6	5.2	12	128.729	6	1	27.885	3.964	'High'
3.545	4.455	5.182	12	128.729	6	1	27.885	3.964	'High'
3.3	4.9	5.4	12	128.729	6	1	27.885	3.964	'High'
3.818	4.909	5.364	12	128.729	6	1	27.885	3.964	'High'
7.182	8.455	10.545	12	128.729	6	1	27.885	3.964	'High'
9.6	9.7	8.9	12	128.729	6	1	27.885	3.964	'Low'
4.909	5.364	5.909	12	128.729	6	1	27.885	3.964	'High'
4.273	4.909	5.636	12	128.729	6	1	27.885	3.964	'High'
4.2	5	5.8	12	128.729	6	1	27.885	3.964	'High'
5.364	5.545	6.182	12	128.729	6	1	27.885	3.964	'High'
5.909	7.091	7.818	12	128.729	6	1	27.885	3.964	'High'
7.182	8.545	11.182	12	128.729	6	1	27.885	3.964	'High'
21	24.364	24.455	12	128.729	6	1	27.885	3.964	'Low'
18.182	18.273	18.273	12	128.729	6	1	27.885	3.964	'Low'
20.636	23.273	26.455	12	128.729	6	1	27.885	3.964	'Low'
32.5	33.6	31.9	12	128.729	6	1	27.885	3.964	'Low'
19	19.455	18.364	12	128.729	6	1	27.885	3.964	'High'
9.909	10.273	10.727	12	128.729	6	1	27.885	3.964	'High'
5.7	7.5	7.9	12	128.729	6	1	27.885	3.964	'High'
5.909	5.455	5.909	12	128.729	6	1	27.885	3.964	'High'
3.273	4.636	5.545	12	128.729	6	1	27.885	3.964	'High'
4	5	5.8	12	128.729	6	1	27.885	3.964	'High'
3.818	5.091	5.727	12	128.729	6	1	27.885	3.964	'High'
3.9	4.8	5.2	12	128.729	6	1	27.885	3.964	'High'
3.636	4.273	5	12	128.729	6	1	27.885	3.964	'High'
6.182	8.273	10.545	12	128.729	6	1	27.885	3.964	'High'
10.7	9.9	8.8	12	128.729	6	1	27.885	3.964	'Low'
3.364	4.091	4.727	12	128.729	6	1	27.885	3.964	'High'
3.727	4.545	5.455	12	128.729	6	1	27.885	3.964	'High'
4.5	6.4	7.2	12	128.729	6	1	27.885	3.964	'High'
5	6.545	7.364	12	128.729	6	1	27.885	3.964	'High'
5.818	6.455	7.364	12	128.729	6	1	27.885	3.964	'High'
5.7	7.8	8.9	12	128.729	6	1	27.885	3.964	'High'
8.364	9.455	11	12	128.729	6	1	27.885	3.964	'High'
13.364	14.091	14.727	12	128.729	6	1	27.885	3.964	'Low'
11.8	13.1	13.3	12	128.729	6	1	27.885	3.964	'High'
12.818	12.273	12.636	12	128.729	6	1	27.885	3.964	'High'
8	9.364	9.727	12	128.729	6	1	27.885	3.964	'Low'
6.4	7.7	8.2	12	128.729	6	1	27.885	3.964	'High'
7.182	7.455	8	12	128.729	6	1	27.885	3.964	'High'
5	6.5	6.9	12	128.729	6	1	27.885	3.964	'High'
4.364	4.636	5.091	12	128.729	6	1	27.885	3.964	'High'
3.1	4.4	5	12	128.729	6	1	27.885	3.964	'High'
3.1	4.3	5	12	128.729	6	1	27.885	3.964	'High'
3.273	4.545	5.182	12	128.729	6	1	27.885	3.964	'High'
8.273	10.273	12.636	12	128.729	6	1	27.885	3.964	'High'
11.1	10.5	9.2	12	128.729	6	1	27.885	3.964	'Low'
4.818	5.273	5.818	12	128.729	6	1	27.885	3.964	'High'
4.727	5.182	5.818	12	128.729	6	1	27.885	3.964	'High'
3.7	4.8	5.6	12	128.729	6	1	27.885	3.964	'High'
4.7	5.9	6.7	12	128.729	6	1	27.885	3.964	'High'
5.091	6.545	7.091	12	128.729	6	1	27.885	3.964	'High'
6.455	6.364	6.909	12	128.729	6	1	27.885	3.964	'High'
5.6	6.6	7.4	12	128.729	6	1	27.885	3.964	'High'
7.818	9	9.727	12	128.729	6	1	27.885	3.964	'High'
9.727	11.273	12.273	12	128.729	6	1	27.885	3.964	'Low'
7.6	8.7	8.4	12	128.729	6	1	27.885	3.964	'High'
6.636	8.182	8.909	12	128.729	6	1	27.885	3.964	'High'
9.545	10	11.091	12	128.729	6	1	27.885	3.964	'High'
11.1	11.5	12.6	12	128.729	6	1	27.885	3.964	'High'
15.636	15.545	14.455	12	128.729	6	1	27.885	3.964	'Low'
4.8	6.4	7.1	12	128.729	6	1	27.885	3.964	'High'
3.909	5.364	6	12	128.729	6	1	27.885	3.964	'High'
4.818	5.273	5.727	12	128.729	6	1	27.885	3.964	'High'
4	4.8	5.5	12	128.729	6	1	27.885	3.964	'High'
3.818	4.818	5.545	12	128.729	6	1	27.885	3.964	'High'
4.364	5.091	5.364	12	128.729	6	1	27.885	3.964	'High'
4.1	4.7	5.3	12	128.729	6	1	27.885	3.964	'High'
6.909	8.818	11.091	12	128.729	6	1	27.885	3.964	'High'
9	9.091	8	12	128.729	6	1	27.885	3.964	'High'
4.2	4.8	5.2	12	128.729	6	1	27.885	3.964	'High'
4.273	4.636	5.182	12	128.729	6	1	27.885	3.964	'High'
3.5	4.1	4.9	12	128.729	6	1	27.885	3.964	'High'
3.455	4.364	5.182	12	128.729	6	1	27.885	3.964	'High'
6.091	6.727	7.182	12	128.729	6	1	27.885	3.964	'High'
5.1	6.9	7.8	12	128.729	6	1	27.885	3.964	'High'
9.091	9.091	10.182	12	128.729	6	1	27.885	3.964	'High'
12.818	12.636	14.273	12	128.729	6	1	27.885	3.964	'High'
22.8	24.3	24.5	12	128.729	6	1	27.885	3.964	'Low'
19.364	19.455	19.636	12	128.729	6	1	27.885	3.964	'Low'
16.1	16.7	17.8	12	128.729	6	1	27.885	3.964	'High'
22.364	20.909	21.636	12	128.729	6	1	27.885	3.964	'Low'
29	28.5	25.6	12	128.729	6	1	27.885	3.964	'Low'
11.727	11.909	11.545	12	128.729	6	1	27.885	3.964	'High'
5.455	7.182	7.545	12	128.729	6	1	27.885	3.964	'High'
3.3	4.7	5.3	12	128.729	6	1	27.885	3.964	'High'
3.091	4.182	4.909	12	128.729	6	1	27.885	3.964	'High'
3.3	4.4	5	12	128.729	6	1	27.885	3.964	'High'
3.273	4.455	5	12	128.729	6	1	27.885	3.964	'High'
3.909	4.182	5	12	128.729	6	1	27.885	3.964	'High'
2.9	4.3	5.1	12	128.729	6	1	27.885	3.964	'High'
5.727	7.727	10	12	128.729	6	1	27.885	3.964	'High'
9.273	9.455	8.727	12	128.729	6	1	27.885	3.964	'Low'
4.2	4.9	5.7	12	128.729	6	1	27.885	3.964	'High'
4.364	5.182	5.727	12	128.729	6	1	27.885	3.964	'High'
3.4	4.8	5.5	12	128.729	6	1	27.885	3.964	'High'
3.727	4.909	5.909	12	128.729	6	1	27.885	3.964	'High'
7.091	7.273	7.818	12	128.729	6	1	27.885	3.964	'High'
5	6.2	7.3	12	128.729	6	1	27.885	3.964	'High'
7.364	9.455	13.182	12	128.729	6	1	27.885	3.964	'High'
15.818	16.636	15.818	12	128.729	6	1	27.885	3.964	'Low'
16.2	17.5	18.2	12	128.729	6	1	27.885	3.964	'Low'
17.727	19.182	22	12	128.729	6	1	27.885	3.964	'High'
27.4	26	25.8	12	128.729	6	1	27.885	3.964	'Low'
26.091	26.909	26.636	12	128.729	6	1	27.885	3.964	'Low'
21.273	20.909	21.818	12	128.729	6	1	27.885	3.964	'Low'
18.2	19.3	19.1	12	128.729	6	1	27.885	3.964	'Low'
15.909	15.364	15	12	128.729	6	1	27.885	3.964	'High'
7.3	8.6	9.5	12	128.729	6	1	27.885	3.964	'High'
4.909	7.364	7.364	12	128.729	6	1	27.885	3.964	'High'
4.273	5.091	5.909	12	128.729	6	1	27.885	3.964	'High'
3.9	4.8	5.4	12	128.729	6	1	27.885	3.964	'High'
3.818	4.909	5.455	12	128.729	6	1	27.885	3.964	'High'
3.636	4.818	5.455	12	128.729	6	1	27.885	3.964	'High'
2.9	4.4	5.3	12	128.729	6	1	27.885	3.964	'High'
6.455	8.545	10.727	12	128.729	6	1	27.885	3.964	'High'
3.818	4.636	5.182	12	128.729	6	1	27.885	3.964	'High'
3.909	4.182	4.909	12	128.729	6	1	27.885	3.964	'High'
2.818	4.091	5.182	12	128.729	6	1	27.885	3.964	'High'
7.364	7.909	8.545	12	128.729	6	1	27.885	3.964	'High'
4.8	6.2	7.1	12	128.729	6	1	27.885	3.964	'High'
7.364	8.091	9.091	12	128.729	6	1	27.885	3.964	'High'
9.727	11	12.818	12	128.729	6	1	27.885	3.964	'High'
16.4	16.8	16.5	12	128.729	6	1	27.885	3.964	'Low'
15.545	16.455	17.364	12	128.729	6	1	27.885	3.964	'Low'
14.7	16.4	20.1	12	128.729	6	1	27.885	3.964	'High'
37.909	39.364	38.727	12	128.729	6	1	27.885	3.964	'Very Low'
25.545	27.636	28.364	12	128.729	6	1	27.885	3.964	'Low'
25.5	25	23.1	12	128.729	6	1	27.885	3.964	'Low'
12.909	13.818	14.455	12	128.729	6	1	27.885	3.964	'High'
10.2	10.2	9.7	12	128.729	6	1	27.885	3.964	'High'
2.8	4.2	5	12	128.729	6	1	27.885	3.964	'High'
3.091	4.455	5	12	128.729	6	1	27.885	3.964	'High'
4.273	4.636	5.273	12	128.729	6	1	27.885	3.964	'High'
3.2	4.5	5.4	12	128.729	6	1	27.885	3.964	'High'
6.727	9.091	11.364	12	128.729	6	1	27.885	3.964	'High'
9.818	10.091	9.273	12	128.729	6	1	27.885	3.964	'High'
4.7	5.2	5.8	12	128.729	6	1	27.885	3.964	'High'
4.364	5	5.545	12	128.729	6	1	27.885	3.964	'High'
3.2	4.4	5.2	12	128.729	6	1	27.885	3.964	'High'
3.545	4.364	5.182	12	128.729	6	1	27.885	3.964	'High'
6	6.818	7.182	12	128.729	6	1	27.885	3.964	'High'
4.2	5.8	7	12	128.729	6	1	27.885	3.964	'High'
8.364	8.364	10.091	12	128.729	6	1	27.885	3.964	'High'
50.727	50.818	45.636	12	128.729	6	1	27.885	3.964	'Very Low'
20.273	19.727	18.818	12	128.729	6	1	27.885	3.964	'Low'
12.3	13	17.5	12	128.729	6	1	27.885	3.964	'High'
36.636	35.455	33.545	12	128.729	6	1	27.885	3.964	'Low'
24.7	26.9	29.2	12	128.729	6	1	27.885	3.964	'Low'
30.818	31	29.273	12	128.729	6	1	27.885	3.964	'Low'
15.4	15.6	14.5	12	128.729	6	1	27.885	3.964	'Low'
6.364	7.818	8.182	12	128.729	6	1	27.885	3.964	'High'
5.545	5.545	6.182	12	128.729	6	1	27.885	3.964	'High'
3.8	5.1	5.8	12	128.729	6	1	27.885	3.964	'High'
4.636	5.091	5.727	12	128.729	6	1	27.885	3.964	'High'
3.182	4.364	5.091	12	128.729	6	1	27.885	3.964	'High'
2.6	4.2	5	12	128.729	6	1	27.885	3.964	'High'
3.818	4.545	5.091	12	128.729	6	1	27.885	3.964	'High'
4	6.4	9.3	12	128.729	6	1	27.885	3.964	'High'
3.545	4.364	5.182	12	128.729	6	1	27.885	3.964	'High'
3.1	4.4	5.1	12	128.729	6	1	27.885	3.964	'High'
3.364	4.545	5.182	12	128.729	6	1	27.885	3.964	'High'
4.455	4.545	5.545	12	128.729	6	1	27.885	3.964	'High'
5.3	6.9	7.7	12	128.729	6	1	27.885	3.964	'High'
6.091	6.818	7.909	12	128.729	6	1	27.885	3.964	'High'
7	8.909	10.455	12	128.729	6	1	27.885	3.964	'High'
14.5	13.7	13.9	12	128.729	6	1	27.885	3.964	'High'
14	16.364	19.364	12	128.729	6	1	27.885	3.964	'Low'
23	23.1	22.1	12	128.729	6	1	27.885	3.964	'Low'
23	23.636	23.455	12	128.729	6	1	27.885	3.964	'Low'
17.636	17.545	18.273	12	128.729	6	1	27.885	3.964	'Low'
19.909	22.636	26.909	12	128.729	6	1	27.885	3.964	'Low'
25.8	24.9	20	12	128.729	6	1	27.885	3.964	'Low'
7.182	8.273	8.091	12	128.729	6	1	27.885	3.964	'High'
5.091	5.091	5.545	12	128.729	6	1	27.885	3.964	'High'
4.091	5.273	5.545	12	128.729	6	1	27.885	3.964	'High'
4.909	4.909	5.364	12	128.729	6	1	27.885	3.964	'High'
3.3	4.9	5.8	12	128.729	6	1	27.885	3.964	'High'
4.636	5.364	6.091	12	128.729	6	1	27.885	3.964	'High'
6.636	9.818	12.091	12	128.729	6	1	27.885	3.964	'High'
10.5	10	9.3	12	128.729	6	1	27.885	3.964	'Low'
3.545	4.727	5.364	12	128.729	6	1	27.885	3.964	'High'
3	4	4.8	12	128.729	6	1	27.885	3.964	'High'
2.818	4.273	4.909	12	128.729	6	1	27.885	3.964	'High'
3.273	4.182	5.273	12	128.729	6	1	27.885	3.964	'High'
4.5	5.9	6.8	12	128.729	6	1	27.885	3.964	'High'
6.455	6.273	6.818	12	128.729	6	1	27.885	3.964	'High'
4.182	5.818	6.727	12	128.729	6	1	27.885	3.964	'High'
4.8	6.1	6.8	12	128.729	6	1	27.885	3.964	'High'
7.455	8.182	9.636	12	128.729	6	1	27.885	3.964	'High'
9.7	11.5	12.8	12	128.729	6	1	27.885	3.964	'High'
10.273	12.091	12.091	12	128.729	6	1	27.885	3.964	'High'
9.909	10.091	10.818	12	128.729	6	1	27.885	3.964	'High'
11.364	11.091	11.273	12	128.729	6	1	27.885	3.964	'High'
7.636	8.455	8.636	12	128.729	6	1	27.885	3.964	'High'
5.1	6.6	7	12	128.729	6	1	27.885	3.964	'High'
2.9	4.5	5	12	128.729	6	1	27.885	3.964	'High'
3.364	4.273	4.818	12	128.729	6	1	27.885	3.964	'High'
3.273	4.091	4.727	12	128.729	6	1	27.885	3.964	'High'
2.8	4	4.9	12	128.729	6	1	27.885	3.964	'High'
3.636	4.455	5.182	12	128.729	6	1	27.885	3.964	'High'
8.727	10.455	12.636	12	128.729	6	1	27.885	3.964	'Low'
11.2	10.1	9.2	12	128.729	6	1	27.885	3.964	'Low'
4	4.909	5.545	12	128.729	6	1	27.885	3.964	'High'
2.909	4.818	5.636	12	128.729	6	1	27.885	3.964	'High'
3.3	4.9	5.6	12	128.729	6	1	27.885	3.964	'High'
4.6	6.3	7.2	12	128.729	6	1	27.885	3.964	'High'
5.182	6.818	7.455	12	128.729	6	1	27.885	3.964	'High'
6.727	7.091	7.545	12	128.729	6	1	27.885	3.964	'High'
6	6.727	7.455	12	128.729	6	1	27.885	3.964	'High'
7.727	9.818	10.727	12	128.729	6	1	27.885	3.964	'High'
6.9	8.1	8.1	12	128.729	6	1	27.885	3.964	'High'
5.818	6.727	8	12	128.729	6	1	27.885	3.964	'High'
7.636	10.182	11.182	12	128.729	6	1	27.885	3.964	'High'
10	11.1	12.9	12	128.729	6	1	27.885	3.964	'High'
15.636	15.727	14.727	12	128.729	6	1	27.885	3.964	'Low'
4.9	6.2	6.8	12	128.729	6	1	27.885	3.964	'High'
4.455	5.091	5.545	12	128.729	6	1	27.885	3.964	'High'
4.273	4.818	5.364	12	128.729	6	1	27.885	3.964	'High'
3.1	4.6	5.3	12	128.729	6	1	27.885	3.964	'High'
4.455	5	5.727	12	128.729	6	1	27.885	3.964	'High'
3.182	4.909	5.727	12	128.729	6	1	27.885	3.964	'High'
3.5	4.8	5.8	12	128.729	6	1	27.885	3.964	'High'
6.455	8.818	11.273	12	128.729	6	1	27.885	3.964	'High'
9.6	9.8	8.6	12	128.729	6	1	27.885	3.964	'High'
3.818	4.545	5	12	128.729	6	1	27.885	3.964	'High'
3.818	4.273	4.909	12	128.729	6	1	27.885	3.964	'High'
2.5	4.1	4.8	12	128.729	6	1	27.885	3.964	'High'
5.545	6.182	6.909	12	128.729	6	1	27.885	3.964	'Low'
5	6.5	7.5	12	128.729	6	1	27.885	3.964	'High'
6.909	8	9.364	12	128.729	6	1	27.885	3.964	'High'
8.6	10.9	11.9	12	128.729	6	1	27.885	3.964	'Low'
11.364	13.909	14.636	12	128.729	6	1	27.885	3.964	'High'
14.273	14.636	15.273	12	128.729	6	1	27.885	3.964	'High'
12.1	14.4	16.2	12	128.729	6	1	27.885	3.964	'High'
16.909	17.545	19.636	12	128.729	6	1	27.885	3.964	'High'
26.455	29.182	29.909	12	128.729	6	1	27.885	3.964	'Low'
20.9	20.3	17.8	12	128.729	6	1	27.885	3.964	'Low'
8.818	9.182	9.636	12	128.729	6	1	27.885	3.964	'High'
6.182	8.091	8.364	12	128.729	6	1	27.885	3.964	'High'
2.9	4.7	5.3	12	128.729	6	1	27.885	3.964	'High'
2.909	4.364	5	12	128.729	6	1	27.885	3.964	'High'
3.4	4.6	5.2	12	128.729	6	1	27.885	3.964	'High'
4	4.818	5.455	12	128.729	6	1	27.885	3.964	'High'
4.182	4.636	5.273	12	128.729	6	1	27.885	3.964	'High'
3.6	4.5	5.3	12	128.729	6	1	27.885	3.964	'High'
6.818	9	11.273	12	128.729	6	1	27.885	3.964	'High'
9.091	9.636	8.909	12	128.729	6	1	27.885	3.964	'Low'
4.7	5.3	5.9	12	128.729	6	1	27.885	3.964	'High'
4.455	5.091	5.545	12	128.729	6	1	27.885	3.964	'High'
4	5.1	5.4	12	128.729	6	1	27.885	3.964	'High'
3.818	4.909	5.909	12	128.729	6	1	27.885	3.964	'High'
7.909	8.636	9.364	12	128.729	6	1	27.885	3.964	'High'
4.5	6.6	7.4	12	128.729	6	1	27.885	3.964	'Low'
7.545	9	10.727	12	128.729	6	1	27.885	3.964	'High'
15.3	15.8	16.7	12	128.729	6	1	27.885	3.964	'Low'
16.818	17.455	16.909	12	128.729	6	1	27.885	3.964	'Low'
11.8	12.8	13.5	12	128.729	6	1	27.885	3.964	'High'
14.273	16.273	17.182	12	128.729	6	1	27.885	3.964	'Low'
17.545	17.455	18.091	12	128.729	6	1	27.885	3.964	'Low'
17.3	18.3	17.9	12	128.729	6	1	27.885	3.964	'Low'
11.818	11.545	11.091	12	128.729	6	1	27.885	3.964	'Low'
5.5	7.5	8.1	12	128.729	6	1	27.885	3.964	'High'
3.909	5.364	5.636	12	128.729	6	1	27.885	3.964	'High'
4.182	4.909	5.455	12	128.729	6	1	27.885	3.964	'High'
3.9	4.7	5.4	12	128.729	6	1	27.885	3.964	'High'
4.364	5	5.545	12	128.729	6	1	27.885	3.964	'High'
4.182	4.636	5.273	12	128.729	6	1	27.885	3.964	'High'
3.2	4.4	5	12	128.729	6	1	27.885	3.964	'High'
6	8.273	10.364	12	128.729	6	1	27.885	3.964	'High'
10.182	9.364	8.455	12	128.729	6	1	27.885	3.964	'High'
4.2	4.5	5.1	12	128.729	6	1	27.885	3.964	'High'
4.1	4.4	5.2	12	128.729	6	1	27.885	3.964	'High'
4.091	4.545	5.273	12	128.729	6	1	27.885	3.964	'High'
6.364	6.545	7.364	12	128.729	6	1	27.885	3.964	'High'
5.3	6.2	7.2	12	128.729	6	1	27.885	3.964	'High'
15.9	16	17.2	12	128.729	6	1	27.885	3.964	'Low'
18.727	18.455	18.091	12	128.729	6	1	27.885	3.964	'Low'
14.7	16.8	20.8	12	128.729	6	1	27.885	3.964	'High'
32.364	32.636	31.273	12	128.729	6	1	27.885	3.964	'Low'
18	20.2	20.7	12	128.729	6	1	27.885	3.964	'Low'
15.273	16.818	16.727	12	128.729	6	1	27.885	3.964	'Low'
10.3	10.3	10.2	12	128.729	6	1	27.885	3.964	'High'
5.4	7	8	12	128.729	6	1	27.885	3.964	'High'
4.091	5.545	6.364	12	128.729	6	1	27.885	3.964	'High'
2.8	4.7	5.9	12	128.729	6	1	27.885	3.964	'High'
3.818	5.455	6.364	12	128.729	6	1	27.885	3.964	'High'
3.3	5.1	6	12	128.729	6	1	27.885	3.964	'High'
4.909	5.455	6.273	12	128.729	6	1	27.885	3.964	'High'
3.6	5.1	6.1	12	128.729	6	1	27.885	3.964	'High'
6.455	9.273	11.636	12	128.729	6	1	27.885	3.964	'High'
8.8	9.9	9.6	12	128.729	6	1	27.885	3.964	'High'
4.5	5.6	6.7	12	128.729	6	1	27.885	3.964	'High'
6.273	6.091	6.727	12	128.729	6	1	27.885	3.964	'High'
2.9	5.4	6.4	12	128.729	6	1	27.885	3.964	'High'
5.909	6.727	7.545	12	128.729	6	1	27.885	3.964	'High'
6.2	7.7	9.6	12	128.729	6	1	27.885	3.964	'High'
11.9	13.4	16.5	12	128.729	6	1	27.885	3.964	'Low'
29.273	32.727	34.727	12	128.729	6	1	27.885	3.964	'Low'
30.9	30	27.8	12	128.729	6	1	27.885	3.964	'Low'
17.909	17.727	18.091	12	128.729	6	1	27.885	3.964	'Low'
23	25	25.8	12	128.729	6	1	27.885	3.964	'Low'
15.6	17.4	18.2	12	128.729	6	1	27.885	3.964	'Low'
17.455	17.818	17.727	12	128.729	6	1	27.885	3.964	'High'
10.4	12.1	12.4	12	128.729	6	1	27.885	3.964	'High'
8.545	9.182	9.455	12	128.729	6	1	27.885	3.964	'High'
4.7	6.6	7.3	12	128.729	6	1	27.885	3.964	'High'
4.909	5.818	7	12	128.729	6	1	27.885	3.964	'High'
3.9	5.8	6.9	12	128.729	6	1	27.885	3.964	'High'
3.3	5.6	6.5	12	128.729	6	1	27.885	3.964	'High'
4.909	6.091	6.909	12	128.729	6	1	27.885	3.964	'High'
3	5.1	6	12	128.729	6	1	27.885	3.964	'High'
5.545	8.545	10.727	12	128.729	6	1	27.885	3.964	'Low'
9.6	9.8	9.1	12	128.729	6	1	27.885	3.964	'High'
4.364	5.455	6.182	12	128.729	6	1	27.885	3.964	'High'
4.1	5.6	6.4	12	128.729	6	1	27.885	3.964	'High'
3	5	6.091	12	128.729	6	1	27.885	3.964	'High'
3.5	5.6	6.7	12	128.729	6	1	27.885	3.964	'Low'
4.2	7	7.9	12	128.729	6	1	27.885	3.964	'High'
6.818	7.364	8.182	12	128.729	6	1	27.885	3.964	'High'
6.5	8.9	11.7	12	128.729	6	1	27.885	3.964	'High'
24.8	27.4	27.4	12	128.729	6	1	27.885	3.964	'Low'
17.818	18.273	18.636	12	128.729	6	1	27.885	3.964	'Low'
12.4	14.2	16	12	128.729	6	1	27.885	3.964	'Low'
15.455	16.545	17.273	12	128.729	6	1	27.885	3.964	'Low'
15.6	17.3	17.2	12	128.729	6	1	27.885	3.964	'Low'
10	9.909	10.091	12	128.729	6	1	27.885	3.964	'High'
5.9	7.6	7.9	12	128.729	6	1	27.885	3.964	'High'
4	5.3	6.3	12	128.729	6	1	27.885	3.964	'High'
4.091	5.364	6.273	12	128.729	6	1	27.885	3.964	'High'
2.8	5.2	6.4	12	128.729	6	1	27.885	3.964	'High'
3	5.182	6.273	12	128.729	6	1	27.885	3.964	'High'
3.8	5.7	6.7	12	128.729	6	1	27.885	3.964	'High'
5.091	5.727	6.818	12	128.729	6	1	27.885	3.964	'High'
7.6	11.3	14.1	12	128.729	6	1	27.885	3.964	'High'
4.4	6.1	6.9	12	128.729	6	1	27.885	3.964	'High'
3.5	5.4	6.2	12	128.729	6	1	27.885	3.964	'High'
4	5.091	6	12	128.729	6	1	27.885	3.964	'High'
2.1	4.7	5.7	12	128.729	6	1	27.885	3.964	'High'
5	6	6.818	12	128.729	6	1	27.885	3.964	'High'
4.4	6.7	7.6	12	128.729	6	1	27.885	3.964	'High'
7.818	7.455	7.909	12	128.729	6	1	27.885	3.964	'High'
5.8	6.8	7.5	12	128.729	6	1	27.885	3.964	'High'
5.7	7.8	9.2	12	128.729	6	1	27.885	3.964	'High'
8.455	9.818	10.727	12	128.729	6	1	27.885	3.964	'High'
8.8	11.4	12.6	12	128.729	6	1	27.885	3.964	'High'
10.455	11.818	12.455	12	128.729	6	1	27.885	3.964	'Low'
10.3	11.7	12.5	12	128.729	6	1	27.885	3.964	'High'
9.364	11	11.273	12	128.729	6	1	27.885	3.964	'High'
6	7.4	8.2	12	128.729	6	1	27.885	3.964	'High'
4.9	7.1	7.9	12	128.729	6	1	27.885	3.964	'High'
5.091	6.364	7.455	12	128.729	6	1	27.885	3.964	'High'
3.9	5.6	6.3	12	128.729	6	1	27.885	3.964	'High'
3.909	5.364	6.091	12	128.729	6	1	27.885	3.964	'High'
3.9	5.2	6.2	12	128.729	6	1	27.885	3.964	'High'
4.636	5.182	5.818	12	128.729	6	1	27.885	3.964	'High'
9.727	10.455	9.636	12	128.729	6	1	27.885	3.964	'High'
3.1	5.2	6.2	12	128.729	6	1	27.885	3.964	'High'
4.455	5.727	6.273	12	128.729	6	1	27.885	3.964	'High'
3.1	5	6	12	128.729	6	1	27.885	3.964	'High'
3.909	5.364	6.636	12	128.729	6	1	27.885	3.964	'High'
4.7	6.9	7.9	12	128.729	6	1	27.885	3.964	'High'
4.7	6.9	8	12	128.729	6	1	27.885	3.964	'High'
6	7.8	9.4	12	128.729	6	1	27.885	3.964	'High'
8.636	9.818	10.273	12	128.729	6	1	27.885	3.964	'High'
8.3	9.6	10.5	12	128.729	6	1	27.885	3.964	'High'
7.909	8.273	8.727	12	128.729	6	1	27.885	3.964	'High'
6.3	7.4	8.1	12	128.729	6	1	27.885	3.964	'High'
5.5	7	8	12	128.729	6	1	27.885	3.964	'High'
6	7.273	7.909	12	128.729	6	1	27.885	3.964	'High'
5.8	7.3	8.2	12	128.729	6	1	27.885	3.964	'High'
5.091	6.636	7.455	12	128.729	6	1	27.885	3.964	'High'
4.455	5.273	6.091	12	128.729	6	1	27.885	3.964	'High'
4.1	5.5	6.5	12	128.729	6	1	27.885	3.964	'High'
3.273	5.364	6.455	12	128.729	6	1	27.885	3.964	'High'
2.8	5.3	6.4	12	128.729	6	1	27.885	3.964	'Low'
3.7	5.3	6.3	12	128.729	6	1	27.885	3.964	'High'
7.909	10.364	12.818	12	128.729	6	1	27.885	3.964	'High'
10	10.7	10.1	12	128.729	6	1	27.885	3.964	'Low'
4.091	5.909	6.909	12	128.729	6	1	27.885	3.964	'High'
3.9	6.1	6.8	12	128.729	6	1	27.885	3.964	'High'
5.091	5.455	6.182	12	128.729	6	1	27.885	3.964	'High'
3.7	5.1	6.3	12	128.729	6	1	27.885	3.964	'High'
3.727	6.364	7.273	12	128.729	6	1	27.885	3.964	'High'
4.5	6.4	7.6	12	128.729	6	1	27.885	3.964	'High'
18.2	19.1	19.1	12	128.729	6	1	27.885	3.964	'Low'
12.455	13.818	13.818	12	128.729	6	1	27.885	3.964	'High'
19	23.091	27	12	128.729	6	1	27.885	3.964	'Low'
34.8	36.5	37.9	12	128.729	6	1	27.885	3.964	'Low'
36.5	36.9	36.9	12	128.729	6	1	27.885	3.964	'Low'
32.636	33.273	33.273	12	128.729	6	1	27.885	3.964	'Low'
27.9	30.6	31.5	12	128.729	6	1	27.885	3.964	'Low'
28.455	29.636	30.909	12	128.729	6	1	27.885	3.964	'Low'
30.6	30.9	31.4	12	128.729	6	1	27.885	3.964	'Low'
27.273	28.818	30	12	128.729	6	1	27.885	3.964	'Low'
26.8	28.2	29.3	12	128.729	6	1	27.885	3.964	'Low'
26.4	27.9	28.2	12	128.729	6	1	27.885	3.964	'Low'
27.364	28.182	29.091	12	128.729	6	1	27.885	3.964	'Low'
28.8	31.4	33.8	12	128.729	6	1	27.885	3.964	'Low'
35.364	33.545	32.182	12	128.729	6	1	27.885	3.964	'Low'
28.545	29.091	29.455	12	128.729	6	1	27.598	0.06955	'Low'
27	28.5	29.4	12	128.729	6	1	27.598	0.06955	'Low'
27.2	28.4	29.5	12	128.729	6	1	27.598	0.06955	'Low'
30.455	31.545	32.273	12	128.729	6	1	27.598	0.06955	'Low'
29.3	31.8	32.8	12	128.729	6	1	27.598	0.06955	'Low'
29.4	32.4	33.9	12	128.729	6	1	27.598	0.06955	'Low'
42.545	42.545	43.545	12	128.729	6	1	27.598	0.06955	'Low'
33.3	36.2	37	12	128.729	6	1	27.598	0.06955	'Low'
33.6	35.6	36.5	12	128.729	6	1	27.598	0.06955	'Low'
36.455	37.455	37.909	12	128.729	6	1	27.598	0.06955	'Very Low'
34	36.3	38.6	12	128.729	6	1	27.598	0.06955	'Low'
40	39.455	34.636	12	128.729	6	1	27.598	0.06955	'Low'
10.1	11.5	11.7	12	128.729	6	1	27.598	0.06955	'High'
5.636	7.364	8.091	12	128.729	6	1	27.598	0.06955	'High'
4	5.8	6.6	12	128.729	6	1	27.598	0.06955	'High'
3.6	5	6	12	128.729	6	1	27.598	0.06955	'High'
3.5	5.5	6.7	12	128.729	6	1	27.598	0.06955	'High'
5.091	5.818	6.636	12	128.729	6	1	27.598	0.06955	'High'
4.1	5.8	6.9	12	128.729	6	1	27.598	0.06955	'High'
7.636	10.455	13	12	128.729	6	1	27.598	0.06955	'High'
10.7	10.7	10	12	128.729	6	1	27.598	0.06955	'Low'
3.6	5.4	6.6	12	128.729	6	1	27.598	0.06955	'High'
4.545	5.909	6.636	12	128.729	6	1	27.598	0.06955	'High'
3.8	5.6	6.3	12	128.729	6	1	27.598	0.06955	'High'
4.364	5.273	6.091	12	128.729	6	1	27.598	0.06955	'High'
4.7	6.6	7.5	12	128.729	6	1	27.598	0.06955	'High'
4.818	6.636	7.545	12	128.729	6	1	27.598	0.06955	'High'
5.9	8	10.5	12	128.729	6	1	27.598	0.06955	'High'
11.818	13.727	14	12	128.729	6	1	27.598	0.06955	'Low'
14.9	15.9	17.3	12	128.729	6	1	27.598	0.06955	'High'
16.1	17.3	18.4	12	128.729	6	1	27.598	0.06955	'Low'
18.636	18.818	19	12	128.729	6	1	27.598	0.06955	'Low'
15.6	20	21.3	12	128.729	6	1	27.598	0.06955	'Low'
16.9	16.4	15.8	12	128.729	6	1	27.598	0.06955	'High'
11.182	12.545	13.091	12	128.729	6	1	27.598	0.06955	'High'
7.5	8.9	9.5	12	128.729	6	1	27.598	0.06955	'High'
4.3	6.3	7.2	12	128.729	6	1	27.598	0.06955	'High'
4.091	5.182	6.091	12	128.729	6	1	27.598	0.06955	'High'
3.5	5.2	6.2	12	128.729	6	1	27.598	0.06955	'High'
3.818	5.091	6	12	128.729	6	1	27.598	0.06955	'High'
3	5.1	6.2	12	128.729	6	1	27.598	0.06955	'High'
3	4.909	6	12	128.729	6	1	27.598	0.06955	'High'
5.4	8.4	11	12	128.729	6	1	27.598	0.06955	'High'
10.2	10.8	10	12	128.729	6	1	27.598	0.06955	'High'
4.455	5.545	6.545	12	128.729	6	1	27.598	0.06955	'High'
4	5.364	6.182	12	128.729	6	1	27.598	0.06955	'High'
4.3	5.5	6.6	12	128.729	6	1	27.598	0.06955	'High'
6.909	7.727	8.636	12	128.729	6	1	27.598	0.06955	'High'
6.7	7.6	8.5	12	128.729	6	1	27.598	0.06955	'High'
5.273	7.818	10.091	12	128.729	6	1	27.598	0.06955	'High'
14.3	16.6	18.7	12	128.729	6	1	27.598	0.06955	'Low'
19.727	19.727	19	12	128.729	6	1	27.598	0.06955	'Low'
11.3	13.9	15.6	12	128.729	6	1	27.598	0.06955	'Low'
18.909	20.273	23.273	12	128.729	6	1	27.598	0.06955	'High'
33.9	33.4	31	12	128.729	6	1	27.598	0.06955	'Low'
15.364	15.909	16.182	12	128.729	6	1	27.598	0.06955	'Low'
10	10.8	11	12	128.729	6	1	27.598	0.06955	'High'
6.1	7.9	8.7	12	128.729	6	1	27.598	0.06955	'High'
5.364	6.182	6.636	12	128.729	6	1	27.598	0.06955	'High'
3.1	5.1	6	12	128.729	6	1	27.598	0.06955	'High'
4.182	5.182	6.273	12	128.729	6	1	27.598	0.06955	'High'
4.3	6.1	6.9	12	128.729	6	1	27.598	0.06955	'High'
3	5.4	6.6	12	128.729	6	1	27.598	0.06955	'High'
4.6	8.6	12	12	128.729	6	1	27.598	0.06955	'High'
12.364	12	10.818	12	128.729	6	1	27.598	0.06955	'Low'
3.6	5.6	6.3	12	128.729	6	1	27.598	0.06955	'High'
4.364	5.364	6.182	12	128.729	6	1	27.598	0.06955	'High'
3	4.8	5.9	12	128.729	6	1	27.598	0.06955	'High'
5.182	5.909	6.727	12	128.729	6	1	27.598	0.06955	'High'
5.7	7.2	7.8	12	128.729	6	1	27.598	0.06955	'High'
8	11.1	12.9	12	128.729	6	1	27.598	0.06955	'High'
14.818	15.455	16.545	12	128.729	6	1	27.598	0.06955	'Low'
16.5	18.2	18	12	128.729	6	1	27.598	0.06955	'Low'
11.364	12.909	13.818	12	128.729	6	1	27.598	0.06955	'High'
13.3	16	17	12	128.729	6	1	27.598	0.06955	'Low'
14.545	15.182	16.455	12	128.729	6	1	27.598	0.06955	'Low'
15.3	17.1	18.4	12	128.729	6	1	27.598	0.06955	'Low'
13.3	14.2	13.3	12	128.729	6	1	27.598	0.06955	'High'
8.727	8.909	9.273	12	128.729	6	1	27.598	0.06955	'High'
3.9	5.9	6.9	12	128.729	6	1	27.598	0.06955	'High'
3.1	5.2	6.3	12	128.729	6	1	27.598	0.06955	'High'
4.273	5.364	6.182	12	128.729	6	1	27.598	0.06955	'High'
4.9	5.3	6	12	128.729	6	1	27.598	0.06955	'High'
6.909	9	11.455	12	128.729	6	1	27.598	0.06955	'High'
11.1	10.9	9.8	12	128.729	6	1	27.598	0.06955	'High'
4.273	5.364	6.182	12	128.729	6	1	27.598	0.06955	'High'
4.4	5.3	6.1	12	128.729	6	1	27.598	0.06955	'High'
2.8	4.8	6.2	12	128.729	6	1	27.598	0.06955	'High'
5.091	6.818	8	12	128.729	6	1	27.598	0.06955	'High'
6.1	6.9	7.7	12	128.729	6	1	27.598	0.06955	'High'
5.3	7	8	12	128.729	6	1	27.598	0.06955	'High'
5.727	7.636	9.818	12	128.729	6	1	27.598	0.06955	'High'
10.7	13.5	13.8	12	128.729	6	1	27.598	0.06955	'Low'
8.455	9.182	9.727	12	128.729	6	1	27.598	0.06955	'High'
6.9	8.8	9.4	12	128.729	6	1	27.598	0.06955	'High'
8.727	9.273	9.909	12	128.729	6	1	27.598	0.06955	'High'
10.5	11.1	12	12	128.729	6	1	27.598	0.06955	'High'
8.091	8.909	9.364	12	128.729	6	1	27.598	0.06955	'High'
5.4	6.8	7.7	12	128.729	6	1	27.598	0.06955	'High'
4.3	6.4	7.2	12	128.729	6	1	27.598	0.06955	'High'
5.182	5.727	6.091	12	128.729	6	1	27.598	0.06955	'High'
3.7	5.1	6	12	128.729	6	1	27.598	0.06955	'High'
3.182	5.364	6.182	12	128.729	6	1	27.598	0.06955	'High'
3	5.3	6.3	12	128.729	6	1	27.598	0.06955	'High'
4.455	5.727	6.818	12	128.729	6	1	27.598	0.06955	'High'
4.7	5.9	6.6	12	128.729	6	1	27.598	0.06955	'High'
7.545	10.636	13.091	12	128.729	6	1	27.598	0.06955	'High'
11.4	11.1	10.4	12	128.729	6	1	27.598	0.06955	'Low'
3.3	5.7	6.7	12	128.729	6	1	27.598	0.06955	'High'
4.364	5.818	6.545	12	128.729	6	1	27.598	0.06955	'High'
4	5.2	6.2	12	128.729	6	1	27.598	0.06955	'High'
3.727	5	5.909	12	128.729	6	1	27.598	0.06955	'High'
4.4	6.1	7.1	12	128.729	6	1	27.598	0.06955	'High'
5.636	6.727	7.636	12	128.729	6	1	27.598	0.06955	'High'
4.9	6.7	7.7	12	128.729	6	1	27.598	0.06955	'High'
5.364	6.636	7.545	12	128.729	6	1	27.598	0.06955	'High'
7.4	8.5	9.8	12	128.729	6	1	27.598	0.06955	'Low'
9.636	12.727	13.364	12	128.729	6	1	27.598	0.06955	'High'
8.3	8.7	8.7	12	128.729	6	1	27.598	0.06955	'High'
7.727	8.545	9.455	12	128.729	6	1	27.598	0.06955	'High'
8.1	10.3	12.4	12	128.729	6	1	27.598	0.06955	'High'
15.273	15.455	15	12	128.729	6	1	27.598	0.06955	'Low'
5.4	7.4	8.2	12	128.729	6	1	27.598	0.06955	'High'
4.909	5.727	6.364	12	128.729	6	1	27.598	0.06955	'High'
3.5	5.3	6.2	12	128.729	6	1	27.598	0.06955	'High'
3	5.1	6.2	12	128.729	6	1	27.598	0.06955	'High'
4	5.182	5.818	12	128.729	6	1	27.598	0.06955	'High'
3.1	4.6	5.8	12	128.729	6	1	27.598	0.06955	'High'
6.2	9.1	11.8	12	128.729	6	1	27.598	0.06955	'High'
10.636	10.636	9.727	12	128.729	6	1	27.598	0.06955	'Low'
4.6	5.4	6.3	12	128.729	6	1	27.598	0.06955	'High'
3.273	4.818	5.909	12	128.729	6	1	27.598	0.06955	'High'
3.6	5.4	6.5	12	128.729	6	1	27.598	0.06955	'High'
3.3	5.2	6.6	12	128.729	6	1	27.598	0.06955	'High'
4.7	7.2	7.9	12	128.729	6	1	27.598	0.06955	'High'
5.636	7.455	9.091	12	128.729	6	1	27.598	0.06955	'High'
11.5	13.1	14.1	12	128.729	6	1	27.598	0.06955	'High'
15.273	15.091	16.818	12	128.729	6	1	27.598	0.06955	'Low'
23.1	23.9	25.1	12	128.729	6	1	27.598	0.06955	'Low'
15.6	16	16	12	128.729	6	1	27.598	0.06955	'Low'
13.364	15.364	16	12	128.729	6	1	27.598	0.06955	'Low'
12.1	13.8	14.7	12	128.729	6	1	27.598	0.06955	'High'
12.455	13.091	13.273	12	128.729	6	1	27.598	0.06955	'Low'
9.7	10	10.1	12	128.729	6	1	27.598	0.06955	'Low'
5.636	7.364	8.273	12	128.729	6	1	27.598	0.06955	'High'
4.4	6	6.6	12	128.729	6	1	27.598	0.06955	'High'
3.3	5.4	6.4	12	128.729	6	1	27.598	0.06955	'High'
3.6	5.6	6.4	12	128.729	6	1	27.598	0.06955	'High'
4.455	5.727	6.545	12	128.729	6	1	27.598	0.06955	'High'
4.2	5.4	6.4	12	128.729	6	1	27.598	0.06955	'High'
7.909	10.364	12.636	12	128.729	6	1	27.598	0.06955	'High'
10.8	10.7	9.9	12	128.729	6	1	27.598	0.06955	'Low'
4.1	5.5	6.5	12	128.729	6	1	27.598	0.06955	'High'
4.364	5.909	6.364	12	128.729	6	1	27.598	0.06955	'High'
3.1	4.6	5.6	12	128.729	6	1	27.598	0.06955	'High'
3.091	4.909	6.273	12	128.729	6	1	27.598	0.06955	'High'
5.1	6.3	7.1	12	128.729	6	1	27.598	0.06955	'High'
6.364	6.909	7.545	12	128.729	6	1	27.598	0.06955	'High'
6.8	8.7	9.9	12	128.729	6	1	27.598	0.06955	'High'
10	11.273	12.636	12	128.729	6	1	27.598	0.06955	'Low'
13.4	15.2	15.9	12	128.729	6	1	27.598	0.06955	'Low'
12.636	13.091	14	12	128.729	6	1	27.598	0.06955	'Low'
15.4	16.8	16.9	12	128.729	6	1	27.598	0.06955	'Low'
11.909	13.091	14.636	12	128.729	6	1	27.598	0.06955	'High'
21.3	22.7	22.6	12	128.729	6	1	27.598	0.06955	'Low'
9.636	11.091	11.182	12	128.729	6	1	27.598	0.06955	'Low'
7.7	8	8.4	12	128.729	6	1	27.598	0.06955	'High'
4.1	5.9	6.6	12	128.729	6	1	27.598	0.06955	'High'
3	5	6.1	12	128.729	6	1	27.598	0.06955	'Low'
3.636	5.091	6.091	12	128.729	6	1	27.598	0.06955	'High'
4.5	5.4	6	12	128.729	6	1	27.598	0.06955	'High'
3.455	4.909	6	12	128.729	6	1	27.598	0.06955	'High'
6.6	9.6	12.4	12	128.729	6	1	27.598	0.06955	'High'
10.3	10.9	10.3	12	128.729	6	1	27.598	0.06955	'Low'
4.182	5.636	6.364	12	128.729	6	1	27.598	0.06955	'High'
3.6	5.3	6.1	12	128.729	6	1	27.598	0.06955	'High'
3.455	4.909	5.818	12	128.729	6	1	27.598	0.06955	'High'
3.2	4.7	5.7	12	128.729	6	1	27.598	0.06955	'High'
5.182	6.636	7.818	12	128.729	6	1	27.598	0.06955	'High'
5.8	7.1	7.9	12	128.729	6	1	27.598	0.06955	'High'
6.091	7.636	8.909	12	128.729	6	1	27.598	0.06955	'High'
8.2	9.7	11	12	128.729	6	1	27.598	0.06955	'High'
9.9	13.4	14.8	12	128.729	6	1	27.598	0.06955	'High'
13.273	14.182	14.727	12	128.729	6	1	27.598	0.06955	'High'
11.6	13.7	15.3	12	128.729	6	1	27.598	0.06955	'Low'
16.727	16.091	16.818	12	128.729	6	1	27.598	0.06955	'Low'
16	18	18.3	12	128.729	6	1	27.598	0.06955	'Low'
12.182	14.545	15.818	12	128.729	6	1	27.598	0.06955	'Low'
7.904	9.235	10.076	12	128.729	6	1	27.598	0.06955	'High'
9.636	11.108	11.92	12	128.729	6	1	27.598	0.06955	'High'
5.522	6.96	7.797	12	128.729	6	1	27.598	0.06955	'High'
5.5	7.04	7.956	12	128.729	6	1	27.598	0.06955	'High'
8.076	9.378	10.203	12	128.729	6	1	27.598	0.06955	'High'
10.356	11.768	12.552	12	128.729	6	1	27.598	0.06955	'High'
9.892	11.04	11.836	12	128.729	6	1	27.598	0.06955	'High'
8.672	10.028	10.852	12	128.729	6	1	27.598	0.06955	'High'
5.446	6.825	7.725	12	128.729	6	1	27.598	0.06955	'High'
5.372	6.824	7.68	12	128.729	6	1	27.598	0.06955	'High'
8.319	9.685	10.498	12	128.729	6	1	27.598	0.06955	'High'
8.052	9.378	10.191	12	128.729	6	1	27.598	0.06955	'High'
9.156	10.5	11.296	12	128.729	6	1	27.598	0.06955	'High'
12.884	14.02	14.749	12	128.729	6	1	27.598	0.06955	'High'
12.564	13.772	14.544	12	128.729	6	1	27.598	0.06955	'High'
5.08	6.56	7.412	12	128.729	6	1	27.598	0.06955	'High'
5.271	6.705	7.606	12	128.729	6	1	27.598	0.06955	'High'
11.56	12.5	13.24	12	128.729	6	1	27.598	0.06955	'High'
9.264	10.576	11.384	12	128.729	6	1	27.598	0.06955	'High'
[truncated: 23,698 more rows]
