# Supplementary material for: Data on performance prediction for cloud service selection
Source: Data Brief. 2018 Aug 31;20:1039–43. doi: 10.1016/j.dib.2018.08.108 (PMC6138836; doi:10.1016/j.dib.2018.08.108)
Supplement: Supplementary file 8 — Supplementary material [file mmc8.xlsx]

## Sheet: Sheet1
CPU Utilization	Response Time	Class Name
0.05273	1	'Very Low'
0.043	1	'Very Low'
0.09	1	'Very Low'
0.136	1	'Very Low'
0.04545	1	'Very Low'
0.026	1	'Very Low'
0.055	1	'Very Low'
0.08727	1	'Very Low'
0.199	1	'Very Low'
0.178	1	'Very Low'
0.21727	1	'Very Low'
0.449	1	'Low'
0.21	1	'Very Low'
0.26182	1	'Low'
0.239	1	'Very Low'
0.253	1	'Low'
0.278	1	'Low'
0.26091	1	'Low'
0.205	1	'Very Low'
0.239	1	'Very Low'
0.53727	1	'Medium'
0.503	1	'Medium'
0.483	1.1	'Low'
0.47909	1	'Low'
0.361	1.1	'Low'
0.234	1	'Very Low'
0.038	1	'Very Low'
0.01091	1	'Very Low'
0.021	1	'Very Low'
0.01	1	'Very Low'
0.01273	1.091	'Very Low'
0.063	1.2	'Very Low'
0.04	1	'Very Low'
0.06636	1	'Very Low'
0.009	1	'Very Low'
0.272	1	'Low'
0.02	1	'Very Low'
0.02091	1	'Very Low'
0.042	1	'Very Low'
0.038	1.2	'Very Low'
0.07182	1	'Very Low'
0.13	1.2	'Very Low'
0.078	1	'Very Low'
0.02091	1	'Very Low'
0.013	1.1	'Very Low'
0.022	1	'Very Low'
0.01182	1	'Very Low'
0.014	1	'Very Low'
0.033	1	'Very Low'
0.021	1	'Very Low'
0.01364	1	'Very Low'
0.01	1	'Very Low'
0.02	1	'Very Low'
0.00727	1	'Very Low'
0.018	1	'Very Low'
0.077	1	'Very Low'
0.08636	1	'Very Low'
0.044	1	'Very Low'
0.05	1	'Very Low'
0.309	1	'Low'
0.11909	1.091	'Very Low'
0.091	1	'Very Low'
0.074	1	'Very Low'
0.03364	1	'Very Low'
0.019	1	'Very Low'
0.054	1	'Very Low'
0.14636	1.091	'Very Low'
0.093	1	'Very Low'
0.028	1	'Very Low'
0.03455	1	'Very Low'
0.006	1.1	'Very Low'
0.013	1	'Very Low'
0.038	1	'Very Low'
0.02909	1	'Very Low'
0.015	1.1	'Very Low'
0.012	1.1	'Very Low'
0.01182	1	'Very Low'
0.021	1	'Very Low'
0.05	1	'Very Low'
0.07091	1	'Very Low'
0.051	1	'Very Low'
0.054	1	'Very Low'
0.182	1	'Very Low'
0.30909	1	'Low'
0.025	1	'Very Low'
0.019	1	'Very Low'
0.11636	1.091	'Very Low'
0.154	1	'Very Low'
0.103	1	'Very Low'
0.03727	1.091	'Very Low'
0.184	1	'Very Low'
0.234	1	'Very Low'
0.11727	1.091	'Very Low'
0.148	1	'Very Low'
0.143	1	'Very Low'
0.176	1.1	'Very Low'
0.02364	1	'Very Low'
0.023	1.4	'Very Low'
0.051	1	'Very Low'
0.01091	1	'Very Low'
0.028	1	'Very Low'
0.022	1	'Very Low'
0.02636	1	'Very Low'
0.058	1	'Very Low'
0.073	1	'Very Low'
0.104	1	'Very Low'
0.13	1.091	'Very Low'
0.348	1	'Low'
0.031	1	'Very Low'
0.02909	1	'Very Low'
0.013	1	'Very Low'
0.027	1	'Very Low'
0.024	1	'Very Low'
0.08818	1	'Very Low'
0.201	1	'Very Low'
0.364	1	'Low'
0.37	1	'Low'
0.353	1	'Low'
0.279	1	'Low'
0.36182	1	'Low'
0.115	1	'Very Low'
0.065	1	'Very Low'
0.05364	1	'Very Low'
0.071	1	'Very Low'
0.054	1	'Very Low'
0.071	1	'Very Low'
0.06818	1	'Very Low'
0.116	1	'Very Low'
0.098	1	'Very Low'
0.10909	1.273	'Very Low'
0.121	1	'Very Low'
0.371	1.1	'Low'
0.063	1	'Very Low'
0.10273	1	'Very Low'
0.112	1	'Very Low'
0.123	1	'Very Low'
0.31091	1	'Low'
0.42	1	'Low'
0.427	1	'Low'
0.15273	1	'Very Low'
0.172	1	'Very Low'
0.243	1	'Very Low'
0.42455	1	'Low'
0.294	1	'Low'
0.14	1.9	'Very Low'
0.09	1	'Very Low'
0.07091	1	'Very Low'
0.063	1	'Very Low'
0.052	1	'Very Low'
0.05909	1	'Very Low'
0.07	1	'Very Low'
0.149	1	'Very Low'
0.07455	1	'Very Low'
0.09	1	'Very Low'
0.138	1	'Very Low'
0.373	1	'Low'
0.06455	1	'Very Low'
0.079	1	'Very Low'
0.088	1	'Very Low'
0.15364	1	'Very Low'
0.202	1	'Very Low'
0.112	1	'Very Low'
0.22636	1	'Very Low'
0.232	1	'Very Low'
0.228	1	'Very Low'
0.222	1	'Very Low'
0.19636	1.182	'Very Low'
0.177	1	'Very Low'
0.097	1	'Very Low'
0.06545	1.364	'Very Low'
0.102	1.1	'Very Low'
0.083	1	'Very Low'
0.06	1.273	'Very Low'
0.054	1	'Very Low'
0.062	1	'Very Low'
0.14636	1	'Very Low'
0.107	1	'Very Low'
0.15	1	'Very Low'
0.121	1	'Very Low'
0.33727	1	'Low'
0.133	1	'Very Low'
0.227	1	'Very Low'
0.21909	1	'Very Low'
0.141	1	'Very Low'
0.117	1	'Very Low'
0.03727	1	'Very Low'
0.073	1.2	'Very Low'
0.167	1	'Very Low'
0.338	1	'Low'
0.59	1	'Medium'
0.446	1.1	'Low'
0.011	1	'Very Low'
0.00636	1	'Very Low'
0.016	1	'Very Low'
0.006	1	'Very Low'
0.00818	1	'Very Low'
0.009	1	'Very Low'
0.007	1	'Very Low'
0.01273	1.091	'Very Low'
0.02	1	'Very Low'
0.017	1.1	'Very Low'
0.016	1	'Very Low'
0.00455	1	'Very Low'
0.018	1	'Very Low'
0.015	1	'Very Low'
0.00727	1.636	'Very Low'
0.009	1	'Very Low'
0.004	1	'Very Low'
0.00909	1	'Very Low'
0.017	1	'Very Low'
0.009	1.5	'Very Low'
0.00364	1	'Very Low'
0.025	1	'Very Low'
0.007	1	'Very Low'
0.013	1	'Very Low'
0.02545	1	'Very Low'
0.016	1	'Very Low'
0.009	1.1	'Very Low'
0.00818	1	'Very Low'
0.024	1	'Very Low'
0.016	1	'Very Low'
0.00727	1	'Very Low'
0.017	1	'Very Low'
0.007	1	'Very Low'
0.01	1	'Very Low'
0.01364	1	'Very Low'
0.005	1	'Very Low'
0.017	1	'Very Low'
0.01545	1	'Very Low'
0.008	1	'Very Low'
0.007	1	'Very Low'
0.00727	1	'Very Low'
0.03	1	'Very Low'
0.16818	1	'Very Low'
0.267	1	'Low'
0.229	1	'Very Low'
0.157	1	'Very Low'
0.14364	1	'Very Low'
0.139	1	'Very Low'
0.162	1	'Very Low'
0.15818	1	'Very Low'
0.139	1	'Very Low'
0.126	1	'Very Low'
0.12818	1	'Very Low'
0.148	1	'Very Low'
0.157	1	'Very Low'
0.178	1	'Very Low'
0.15545	1	'Very Low'
0.158	1	'Very Low'
0.163	1	'Very Low'
0.16727	1	'Very Low'
0.438	1	'Low'
0.146	1	'Very Low'
0.14818	1	'Very Low'
0.154	1	'Very Low'
0.142	1	'Very Low'
0.268	1	'Low'
0.18545	1	'Very Low'
0.153	1	'Very Low'
0.192	1	'Very Low'
0.32	1	'Low'
0.348	1	'Low'
0.258	1	'Low'
0.23273	1	'Very Low'
0.2	1.1	'Very Low'
0.161	1	'Very Low'
0.137	1	'Very Low'
0.13455	1	'Very Low'
0.143	1	'Very Low'
0.165	1	'Very Low'
0.17636	1	'Very Low'
0.168	1	'Very Low'
0.195	1	'Very Low'
0.23364	1	'Very Low'
0.192	1	'Very Low'
0.451	1.2	'Low'
0.167	1	'Very Low'
0.18364	1	'Very Low'
0.277	1	'Low'
0.497	1	'Low'
0.29818	1	'Low'
0.326	1	'Low'
0.345	1.1	'Low'
0.35636	1	'Low'
0.329	1.1	'Low'
0.473	1	'Low'
0.45818	1.091	'Low'
0.499	1	'Low'
0.304	1	'Low'
0.28818	1	'Low'
0.265	1.2	'Low'
0.273	1	'Low'
0.26	1	'Low'
0.27455	1	'Low'
0.257	1	'Low'
0.388	1	'Low'
0.40818	1	'Low'
0.326	1	'Low'
0.329	1	'Low'
0.56273	1	'Medium'
0.261	1.1	'Low'
0.262	1	'Low'
0.263	1	'Low'
0.27636	1	'Low'
0.269	1	'Low'
0.212	1	'Very Low'
0.20545	1.091	'Very Low'
0.27	1	'Low'
0.187	1	'Very Low'
0.29273	1	'Low'
0.302	1	'Low'
0.31	1	'Low'
0.278	1	'Low'
0.21	1	'Very Low'
0.151	1	'Very Low'
0.143	1	'Very Low'
0.14636	1	'Very Low'
0.185	1	'Very Low'
0.134	1	'Very Low'
0.163	1	'Very Low'
0.21545	1	'Very Low'
0.16	1	'Very Low'
0.224	1	'Very Low'
0.42909	1	'Low'
0.247	1	'Very Low'
0.233	1	'Very Low'
0.14818	1	'Very Low'
0.149	1	'Very Low'
0.153	1	'Very Low'
0.198	1	'Very Low'
0.37818	1.364	'Low'
0.374	1.3	'Low'
0.292	1	'Low'
0.34455	1.091	'Low'
0.276	1.1	'Low'
0.317	1	'Low'
0.23364	1.273	'Very Low'
0.145	1	'Very Low'
0.141	1	'Very Low'
0.133	1	'Very Low'
0.14364	1	'Very Low'
0.146	1	'Very Low'
0.138	1	'Very Low'
0.21273	1	'Very Low'
0.306	1	'Low'
0.222	1	'Very Low'
0.31455	1	'Low'
0.447	1	'Low'
0.268	1	'Low'
0.387	1	'Low'
0.39182	1	'Low'
0.409	1	'Low'
0.457	1	'Low'
0.40273	1	'Low'
0.475	1	'Low'
0.461	1	'Low'
0.48	1.091	'Low'
0.475	1	'Low'
0.379	1	'Low'
0.47364	1	'Low'
0.33	1	'Low'
0.193	1	'Very Low'
0.138	1	'Very Low'
0.13273	1	'Very Low'
0.142	1	'Very Low'
0.141	1	'Very Low'
0.14273	1	'Very Low'
0.175	1	'Very Low'
0.154	1	'Very Low'
0.16	1	'Very Low'
0.16909	1	'Very Low'
0.416	1	'Low'
0.143	1	'Very Low'
0.13545	1	'Very Low'
0.154	1	'Very Low'
0.144	1	'Very Low'
0.15182	1	'Very Low'
0.158	1	'Very Low'
0.245	1	'Very Low'
0.23	1	'Very Low'
0.15727	1	'Very Low'
0.151	1	'Very Low'
0.151	1	'Very Low'
0.13455	1.091	'Very Low'
0.158	1	'Very Low'
0.162	1	'Very Low'
0.13636	1	'Very Low'
0.144	1	'Very Low'
0.18	1	'Very Low'
0.14364	1	'Very Low'
0.149	1	'Very Low'
0.15	1	'Very Low'
0.165	1	'Very Low'
0.19727	1	'Very Low'
0.182	1	'Very Low'
0.442	1	'Low'
0.14455	1	'Very Low'
0.244	1.1	'Very Low'
0.155	1	'Very Low'
0.15545	1	'Very Low'
0.157	1	'Very Low'
0.143	1	'Very Low'
0.249	1	'Very Low'
0.20636	1	'Very Low'
0.141	1	'Very Low'
0.135	1.2	'Very Low'
0.14545	1	'Very Low'
0.142	1	'Very Low'
0.146	1	'Very Low'
0.14	1	'Very Low'
0.14455	1	'Very Low'
0.144	1	'Very Low'
0.132	1.2	'Very Low'
0.14273	1	'Very Low'
0.158	1.6	'Very Low'
0.144	1	'Very Low'
0.22182	1	'Very Low'
0.16	1	'Very Low'
0.178	1	'Very Low'
0.449	1	'Low'
0.17091	1	'Very Low'
0.27	1	'Low'
0.264	1	'Low'
0.27	1.182	'Low'
0.379	1	'Low'
0.439	1	'Low'
0.34909	1	'Low'
0.393	1	'Low'
0.323	1	'Low'
0.412	1	'Low'
0.36909	1	'Low'
0.284	1.1	'Low'
0.158	1.8	'Very Low'
0.14636	1.091	'Very Low'
0.153	1	'Very Low'
0.137	1	'Very Low'
0.141	1	'Very Low'
0.16909	1	'Very Low'
0.143	1	'Very Low'
0.146	1	'Very Low'
0.21	1	'Very Low'
0.162	1.2	'Very Low'
0.17	1.4	'Very Low'
0.40364	1	'Low'
0.181	1	'Very Low'
0.254	1	'Low'
0.477	1	'Low'
0.25091	1	'Low'
0.344	1	'Low'
0.224	1	'Very Low'
0.21364	1	'Very Low'
0.225	1.1	'Very Low'
0.242	1	'Very Low'
0.25	1	'Very Low'
0.21727	1.091	'Very Low'
0.227	1.1	'Very Low'
0.206	1	'Very Low'
0.14545	1	'Very Low'
0.142	1	'Very Low'
0.136	1	'Very Low'
0.13455	1	'Very Low'
0.137	1.2	'Very Low'
0.134	1	'Very Low'
0.19	1	'Very Low'
0.23455	1	'Very Low'
0.167	1	'Very Low'
0.366	1	'Low'
0.55909	1	'Medium'
0.273	1	'Low'
0.267	1	'Low'
0.261	1	'Low'
0.34182	1	'Low'
0.399	1	'Low'
0.461	1	'Low'
0.33818	1	'Low'
0.344	1.2	'Low'
0.187	1	'Very Low'
0.20364	1	'Very Low'
0.226	1	'Very Low'
0.211	1	'Very Low'
0.214	1	'Very Low'
0.14091	1	'Very Low'
0.143	1	'Very Low'
0.143	1	'Very Low'
0.14182	1	'Very Low'
0.163	1	'Very Low'
0.152	1	'Very Low'
0.177	1	'Very Low'
0.19727	1	'Very Low'
0.194	1	'Very Low'
0.25	1	'Very Low'
0.45091	1	'Low'
0.132	1	'Very Low'
0.131	1.3	'Very Low'
0.166	1.1	'Very Low'
0.24909	1	'Very Low'
0.217	1	'Very Low'
0.194	1	'Very Low'
0.20545	1.091	'Very Low'
0.316	1	'Low'
0.307	1.1	'Low'
0.27909	1	'Low'
0.206	1	'Very Low'
0.177	1	'Very Low'
0.15	1	'Very Low'
0.15818	1	'Very Low'
0.14	1	'Very Low'
0.137	1	'Very Low'
0.14909	1	'Very Low'
0.149	1	'Very Low'
0.184	1	'Very Low'
0.154	1	'Very Low'
0.21545	1	'Very Low'
0.152	1	'Very Low'
0.298	1	'Low'
0.46	1	'Low'
0.164	1	'Very Low'
0.219	1	'Very Low'
0.139	1	'Very Low'
0.14727	1	'Very Low'
0.139	1	'Very Low'
0.155	1	'Very Low'
0.20818	1.091	'Very Low'
0.224	1	'Very Low'
0.214	1	'Very Low'
0.18545	1	'Very Low'
0.187	1	'Very Low'
0.275	1.1	'Low'
0.406	1	'Low'
0.20455	1	'Very Low'
0.149	1	'Very Low'
0.141	1.1	'Very Low'
0.14182	1	'Very Low'
0.181	1.1	'Very Low'
0.252	1	'Low'
0.252	1	'Low'
0.22091	1	'Very Low'
0.139	1	'Very Low'
0.15	1	'Very Low'
0.41455	1	'Low'
0.132	1	'Very Low'
0.139	1	'Very Low'
0.151	1	'Very Low'
0.13909	1	'Very Low'
0.164	1	'Very Low'
0.144	1	'Very Low'
0.14273	1	'Very Low'
0.14	1	'Very Low'
0.153	1	'Very Low'
0.149	1	'Very Low'
0.14727	1	'Very Low'
0.142	1	'Very Low'
0.155	1.3	'Very Low'
0.14636	1	'Very Low'
0.141	1	'Very Low'
0.134	1	'Very Low'
0.15182	1	'Very Low'
0.155	1	'Very Low'
0.139	1	'Very Low'
0.153	1	'Very Low'
0.21636	1	'Very Low'
0.136	1	'Very Low'
0.159	1.3	'Very Low'
0.43455	1	'Low'
0.278	1	'Low'
0.305	1	'Low'
0.199	1	'Very Low'
0.16091	1	'Very Low'
0.162	1	'Very Low'
0.141	1	'Very Low'
0.13909	1	'Very Low'
0.139	1.1	'Very Low'
0.193	1	'Very Low'
0.269	1	'Low'
0.17909	1	'Very Low'
0.134	1	'Very Low'
0.147	1	'Very Low'
0.14727	1	'Very Low'
0.13	1.1	'Very Low'
0.144	1	'Very Low'
0.137	1	'Very Low'
0.13364	1	'Very Low'
0.165	1	'Very Low'
0.151	1	'Very Low'
0.154	1	'Very Low'
0.178	1	'Very Low'
0.16091	1	'Very Low'
0.132	1	'Very Low'
0.146	1	'Very Low'
0.15	1	'Very Low'
0.241	1	'Very Low'
0.445	1	'Low'
0.167	1	'Very Low'
0.18455	1	'Very Low'
0.263	1	'Low'
0.313	1	'Low'
0.31455	1	'Low'
0.271	1	'Low'
0.274	1	'Low'
0.273	1.1	'Low'
0.22	1	'Very Low'
0.152	1	'Very Low'
0.147	1	'Very Low'
0.16091	1	'Very Low'
0.156	1	'Very Low'
0.171	1	'Very Low'
0.141	1	'Very Low'
0.15182	1	'Very Low'
0.188	1	'Very Low'
0.15	1	'Very Low'
0.23364	1	'Very Low'
0.45	1	'Low'
0.138	1	'Very Low'
0.141	1	'Very Low'
0.17182	1	'Very Low'
0.153	1	'Very Low'
0.214	1.1	'Very Low'
0.26182	1	'Low'
0.373	1	'Low'
0.265	1	'Low'
0.325	1	'Low'
0.27727	1	'Low'
0.228	1.2	'Very Low'
0.174	1	'Very Low'
0.18818	1	'Very Low'
0.154	1	'Very Low'
0.133	1	'Very Low'
0.146	1	'Very Low'
0.13182	1	'Very Low'
0.134	1	'Very Low'
0.17143	1	'Very Low'
0.156	1	'Very Low'
0.174	1.3	'Very Low'
0.156	1	'Very Low'
0.28364	1	'Low'
0.452	1	'Low'
0.14	1	'Very Low'
0.149	1.1	'Very Low'
0.17909	1	'Very Low'
0.152	1	'Very Low'
0.169	1.1	'Very Low'
0.19455	1	'Very Low'
0.306	1	'Low'
0.297	1	'Low'
0.46182	1.182	'Low'
0.514	1	'Medium'
0.367	1.7	'Low'
0.267	1.4	'Low'
0.26455	1.091	'Low'
0.19	1	'Very Low'
0.207	1	'Very Low'
0.15818	1	'Very Low'
0.144	1.2	'Very Low'
0.165	1	'Very Low'
0.15273	1	'Very Low'
0.148	1	'Very Low'
0.146	1	'Very Low'
0.161	1	'Very Low'
0.21636	1.091	'Very Low'
0.444	1	'Low'
0.163	1.1	'Very Low'
0.25182	1.636	'Low'
0.242	1	'Very Low'
0.227	1	'Very Low'
0.237	1	'Very Low'
0.23727	1	'Very Low'
0.261	1	'Low'
0.282	1	'Low'
0.28273	1	'Low'
0.382	1.1	'Low'
0.451	1.1	'Low'
0.32273	1.455	'Low'
0.184	1.2	'Very Low'
0.156	1.1	'Very Low'
0.156	1	'Very Low'
0.14455	1.091	'Very Low'
0.14	1.2	'Very Low'
0.154	1.2	'Very Low'
0.13636	1	'Very Low'
0.195	1.4	'Very Low'
0.148	1.1	'Very Low'
0.20091	1.909	'Very Low'
0.217	1	'Very Low'
0.457	1.2	'Low'
0.16273	1	'Very Low'
0.269	1	'Low'
0.303	1	'Low'
0.308	1.1	'Low'
0.43727	1	'Low'
0.461	1.5	'Low'
0.275	1.4	'Low'
0.27455	1	'Low'
0.408	2	'Low'
0.339	1.2	'Low'
0.32727	1	'Low'
0.305	1	'Low'
0.171	1.7	'Very Low'
0.204	1	'Very Low'
0.14909	1.091	'Very Low'
0.137	1	'Very Low'
0.138	1	'Very Low'
0.15091	1.091	'Very Low'
0.146	1	'Very Low'
0.225	1	'Very Low'
0.14273	1	'Very Low'
0.166	1.3	'Very Low'
0.237	1	'Very Low'
0.491	1	'Low'
0.18909	1	'Very Low'
0.138	1.1	'Very Low'
0.151	1.2	'Very Low'
0.15545	1.636	'Very Low'
0.139	2.4	'Very Low'
0.151	1	'Very Low'
0.148	1.2	'Very Low'
0.13818	1	'Very Low'
0.158	1.2	'Very Low'
0.145	1	'Very Low'
0.14273	1	'Very Low'
0.142	1.3	'Very Low'
0.147	1	'Very Low'
0.13	1.091	'Very Low'
0.143	1	'Very Low'
0.149	1	'Very Low'
0.14818	1.182	'Very Low'
0.17	1	'Very Low'
0.151	1.5	'Very Low'
0.15	1	'Very Low'
0.20455	1	'Very Low'
0.214	1.4	'Very Low'
0.304	1.3	'Low'
0.48545	1.091	'Low'
0.33	1	'Low'
0.224	1	'Very Low'
0.21	1.091	'Very Low'
0.148	1.5	'Very Low'
0.15	2.5	'Very Low'
0.14364	1.364	'Very Low'
0.152	1.2	'Very Low'
0.138	1	'Very Low'
0.149	1	'Very Low'
0.13455	1	'Very Low'
0.142	1.1	'Very Low'
0.151	1	'Very Low'
0.14636	1	'Very Low'
0.144	1.1	'Very Low'
0.137	1.6	'Very Low'
0.16364	1	'Very Low'
0.143	1	'Very Low'
0.173	1	'Very Low'
0.16182	1.364	'Very Low'
0.161	1.3	'Very Low'
0.134	1.1	'Very Low'
0.189	1	'Very Low'
0.21364	1.091	'Very Low'
0.437	1	'Low'
0.255	1	'Low'
0.42636	1.182	'Low'
0.414	1.2	'Low'
0.394	1.1	'Low'
0.5	1	'Low'
0.55818	1	'Medium'
0.664	1	'Medium'
0.48455	1.091	'Low'
0.453	1	'Low'
0.459	1.1	'Low'
0.388	1.3	'Low'
0.28818	1	'Low'
0.173	1	'Very Low'
0.148	1.1	'Very Low'
0.16	1.273	'Very Low'
0.226	1.1	'Very Low'
0.212	1	'Very Low'
0.22727	1.182	'Very Low'
0.233	1.1	'Very Low'
0.267	1.3	'Low'
0.25636	1	'Low'
0.237	1	'Very Low'
0.275	1	'Low'
0.488	1.2	'Low'
0.27182	1.182	'Low'
0.352	1	'Low'
0.332	1	'Low'
0.27364	1.818	'Low'
0.261	1.4	'Low'
0.349	1.6	'Low'
0.40636	1	'Low'
0.349	1.2	'Low'
0.319	1.2	'Low'
0.436	1.7	'Low'
0.44727	1.091	'Low'
0.463	1	'Low'
0.267	1.2	'Low'
0.14909	1.091	'Very Low'
0.153	1	'Very Low'
0.136	1.2	'Very Low'
0.15727	1	'Very Low'
0.187	1.5	'Very Low'
0.168	1	'Very Low'
0.191	1.1	'Very Low'
0.14182	1	'Very Low'
0.144	1	'Very Low'
0.244	1	'Very Low'
0.45091	1.182	'Low'
0.201	1.2	'Very Low'
0.274	1.1	'Low'
0.23727	1	'Very Low'
0.15	1	'Very Low'
0.236	1	'Very Low'
0.257	1	'Low'
0.41	1	'Low'
0.678	1.1	'Medium'
0.436	1.2	'Low'
0.37091	1	'Low'
0.494	1.1	'Low'
0.372	1.1	'Low'
0.37727	1.182	'Low'
0.238	1.1	'Very Low'
0.273	1	'Low'
0.32727	1	'Low'
0.29	1	'Low'
0.331	1	'Low'
0.299	1	'Low'
0.33909	1.091	'Low'
0.317	1	'Low'
0.303	1	'Low'
0.43636	1.091	'Low'
0.522	1.1	'Medium'
0.372	1.1	'Low'
0.42182	1.273	'Low'
0.337	1	'Low'
0.351	1.1	'Low'
0.53	1	'Medium'
0.49	1.455	'Low'
0.639	1	'Medium'
0.513	1.2	'Medium'
0.47818	1	'Low'
0.474	1.5	'Low'
0.407	1	'Low'
0.39273	1	'Low'
0.294	1	'Low'
0.354	1	'Low'
0.292	1	'Low'
0.30818	1.091	'Low'
0.306	1	'Low'
0.303	1.2	'Low'
0.30364	1.091	'Low'
0.336	1	'Low'
0.359	1	'Low'
0.36455	1.091	'Low'
0.371	1.2	'Low'
0.525	1	'Medium'
0.458	1	'Low'
0.54455	1	'Medium'
0.496	1.1	'Low'
0.425	1	'Low'
0.42909	1	'Low'
0.47	1.3	'Low'
0.517	1.2	'Medium'
0.51	1	'Medium'
0.49091	1.182	'Low'
0.377	1.1	'Low'
0.433	1	'Low'
0.42091	1.273	'Low'
0.286	1	'Low'
0.24	1	'Very Low'
0.26818	1	'Low'
0.231	1	'Very Low'
0.221	1	'Very Low'
0.264	1.1	'Low'
0.22818	1	'Very Low'
0.253	1	'Low'
0.253	1	'Low'
0.38091	1	'Low'
0.377	1.1	'Low'
0.463	1	'Low'
0.244	1.1	'Very Low'
0.23182	1	'Very Low'
0.204	1.1	'Very Low'
0.225	1	'Very Low'
0.25455	1	'Low'
0.235	1	'Very Low'
0.224	1	'Very Low'
0.205	1	'Very Low'
0.22455	1	'Very Low'
0.26	1	'Low'
0.28	1	'Low'
0.24182	1.091	'Very Low'
0.207	1	'Very Low'
0.252	1	'Low'
0.271	1	'Low'
0.26909	1	'Low'
0.263	1.1	'Low'
0.281	1.1	'Low'
0.26818	1.091	'Low'
0.266	1	'Low'
0.268	1.9	'Low'
0.31182	1	'Low'
0.357	1	'Low'
0.543	1	'Medium'
0.61091	1.091	'Medium'
0.511	1	'Medium'
0.368	1	'Low'
0.307	1.1	'Low'
0.34182	1	'Low'
0.335	1.3	'Low'
0.346	1.6	'Low'
0.36818	1	'Low'
0.302	1.1	'Low'
0.326	1.1	'Low'
0.31	1	'Low'
0.35636	1	'Low'
0.283	1.1	'Low'
0.312	1	'Low'
0.32818	1	'Low'
0.357	1	'Low'
0.324	1	'Low'
0.29909	1	'Low'
0.301	1	'Low'
0.211	1	'Very Low'
0.326	1	'Low'
0.40455	1	'Low'
0.403	1	'Low'
0.641	1	'Medium'
0.33909	1.091	'Low'
0.332	1.3	'Low'
0.34	1	'Low'
0.34182	1.091	'Low'
0.348	1.1	'Low'
0.37	1	'Low'
0.408	1	'Low'
0.34727	1	'Low'
0.5	1	'Low'
0.656	1	'Medium'
0.44182	1	'Low'
0.346	1	'Low'
0.393	1	'Low'
0.316	1	'Low'
0.34818	1	'Low'
0.3	1	'Low'
0.31	1	'Low'
0.32636	1	'Low'
0.336	1	'Low'
0.275	1.5	'Low'
0.25545	1	'Low'
0.377	1	'Low'
0.477	1	'Low'
0.563	1	'Medium'
0.36	1	'Low'
0.331	1	'Low'
0.303	1	'Low'
0.29818	1	'Low'
0.367	1	'Low'
0.442	1.1	'Low'
0.391	1	'Low'
0.32818	1	'Low'
0.302	1.1	'Low'
0.44	1	'Low'
0.53	1	'Medium'
0.516	1	'Medium'
0.365	1	'Low'
0.34	1	'Low'
0.338	1	'Low'
0.313	1	'Low'
0.334	1	'Low'
0.36727	1	'Low'
0.338	1.1	'Low'
0.309	1.2	'Low'
0.31909	1	'Low'
0.346	1	'Low'
0.417	1	'Low'
0.599	1	'Medium'
0.39545	1	'Low'
0.299	1	'Low'
0.387	1	'Low'
0.33727	1.091	'Low'
0.3	1	'Low'
0.412	1.1	'Low'
0.376	1.1	'Low'
0.57727	1	'Medium'
0.428	1	'Low'
0.633	1	'Medium'
0.60455	1	'Medium'
0.482	1	'Low'
0.197	1	'Very Low'
0.15545	1	'Very Low'
0.146	1.1	'Very Low'
0.138	1.4	'Very Low'
0.154	1.1	'Very Low'
0.16545	1.091	'Very Low'
0.137	1.1	'Very Low'
0.156	1	'Very Low'
0.19455	1	'Very Low'
0.155	1	'Very Low'
0.208	1	'Very Low'
0.467	1	'Low'
0.16636	1	'Very Low'
0.268	1	'Low'
0.212	1	'Very Low'
0.20545	1	'Very Low'
0.163	1	'Very Low'
0.19	1	'Very Low'
0.302	1	'Low'
0.30545	1.091	'Low'
0.412	1	'Low'
0.579	1	'Medium'
0.38455	1	'Low'
0.43	1	'Low'
0.252	1	'Low'
0.13818	1	'Very Low'
0.146	1	'Very Low'
0.129	1	'Very Low'
0.144	1	'Very Low'
0.13182	1	'Very Low'
0.155	1	'Very Low'
0.213	1	'Very Low'
0.13727	1	'Very Low'
0.149	1	'Very Low'
0.16	1	'Very Low'
0.438	1	'Low'
0.16273	1.091	'Very Low'
0.265	1.1	'Low'
0.225	1	'Very Low'
0.18545	1	'Very Low'
0.16	1.5	'Very Low'
0.271	1	'Low'
0.412	1	'Low'
0.34455	1	'Low'
0.423	1	'Low'
0.187	1	'Very Low'
0.24909	1.091	'Very Low'
0.181	1.1	'Very Low'
0.178	1.2	'Very Low'
0.169	1.1	'Very Low'
0.13727	1	'Very Low'
0.135	1	'Very Low'
0.136	1	'Very Low'
0.14	1	'Very Low'
0.14	1	'Very Low'
0.25	1	'Very Low'
0.146	1	'Very Low'
0.17364	1	'Very Low'
0.173	1	'Very Low'
0.404	1	'Low'
0.17455	1	'Very Low'
0.258	1	'Low'
0.185	1	'Very Low'
0.168	1	'Very Low'
0.13636	1	'Very Low'
0.157	1	'Very Low'
0.15	1	'Very Low'
0.15091	1	'Very Low'
0.145	1	'Very Low'
0.145	1	'Very Low'
0.15	1	'Very Low'
0.14727	1	'Very Low'
0.146	1	'Very Low'
0.195	1	'Very Low'
0.15909	1	'Very Low'
0.132	1	'Very Low'
0.135	1	'Very Low'
0.155	1	'Very Low'
0.19	1	'Very Low'
0.196	1	'Very Low'
0.146	1	'Very Low'
0.14182	1	'Very Low'
0.174	1	'Very Low'
0.439	1.3	'Low'
0.33545	1	'Low'
0.309	1	'Low'
0.221	1	'Very Low'
0.17	1	'Very Low'
0.14364	1	'Very Low'
0.138	1	'Very Low'
0.148	1	'Very Low'
0.13909	1	'Very Low'
0.136	1	'Very Low'
0.136	1	'Very Low'
0.145	1	'Very Low'
0.16	1	'Very Low'
0.148	1	'Very Low'
0.151	1	'Very Low'
0.18545	1	'Very Low'
0.175	1	'Very Low'
0.132	1	'Very Low'
0.163	1	'Very Low'
0.14818	1	'Very Low'
0.148	1	'Very Low'
0.167	1	'Very Low'
0.15909	1	'Very Low'
0.189	1.1	'Very Low'
0.463	1.1	'Low'
0.146	1	'Very Low'
0.25818	1	'Low'
0.203	1.2	'Very Low'
0.155	1	'Very Low'
0.19273	1	'Very Low'
0.223	1.2	'Very Low'
0.169	1	'Very Low'
0.18727	1.182	'Very Low'
0.213	1.1	'Very Low'
0.217	1.1	'Very Low'
0.238	1.1	'Very Low'
0.20909	1	'Very Low'
0.195	1.1	'Very Low'
0.151	1	'Very Low'
0.16545	1.091	'Very Low'
0.16	1	'Very Low'
0.14	1	'Very Low'
0.146	1	'Very Low'
0.14727	1	'Very Low'
0.195	1	'Very Low'
0.152	1	'Very Low'
0.20636	1	'Very Low'
0.292	1	'Low'
0.489	1.1	'Low'
0.323	1.1	'Low'
0.31273	1	'Low'
0.164	1	'Very Low'
0.181	1	'Very Low'
0.16545	1	'Very Low'
0.144	1.1	'Very Low'
0.169	1	'Very Low'
0.3	1.4	'Low'
0.22636	1.091	'Very Low'
0.431	1.1	'Low'
0.329	1	'Low'
0.23727	1.182	'Very Low'
0.204	1.2	'Very Low'
0.133	1	'Very Low'
0.15	1	'Very Low'
0.17182	1.091	'Very Low'
0.132	1	'Very Low'
0.181	1	'Very Low'
0.17818	1	'Very Low'
0.145	1	'Very Low'
0.164	1	'Very Low'
0.23455	1	'Very Low'
0.371	1.1	'Low'
0.463	1.1	'Low'
0.158	1.3	'Very Low'
0.14545	1	'Very Low'
0.141	1.1	'Very Low'
0.15	1.2	'Very Low'
0.20909	1	'Very Low'
0.197	1	'Very Low'
0.274	1.2	'Low'
0.209	1	'Very Low'
0.20818	1	'Very Low'
0.299	1.2	'Low'
0.25	1	'Very Low'
0.24818	1	'Very Low'
0.154	1.3	'Very Low'
0.215	1.1	'Very Low'
0.24364	1.273	'Very Low'
0.154	1.1	'Very Low'
0.142	1.1	'Very Low'
0.149	1.1	'Very Low'
0.14818	1.636	'Very Low'
0.157	1.3	'Very Low'
0.151	1	'Very Low'
0.16364	1.091	'Very Low'
0.169	1	'Very Low'
0.433	1	'Low'
0.163	1.1	'Very Low'
0.14182	1	'Very Low'
0.149	1	'Very Low'
0.147	1	'Very Low'
0.14545	1	'Very Low'
0.243	1.2	'Very Low'
0.422	1.1	'Low'
0.295	1	'Low'
0.32727	1.182	'Low'
0.534	1.1	'Medium'
0.316	1.2	'Low'
0.38273	1.091	'Low'
0.186	1.2	'Very Low'
0.147	1	'Very Low'
0.17636	1	'Very Low'
0.135	1.2	'Very Low'
0.138	1	'Very Low'
0.139	1.1	'Very Low'
0.14091	1	'Very Low'
0.201	1	'Very Low'
0.171	1	'Very Low'
0.32364	1	'Low'
0.217	1	'Very Low'
0.428	1	'Low'
0.155	1	'Very Low'
0.16545	1	'Very Low'
0.517	1	'Medium'
0.294	1	'Low'
0.35	1	'Low'
0.405	1.6	'Low'
0.322	1	'Low'
0.38818	1.182	'Low'
0.361	1.1	'Low'
0.237	1.1	'Very Low'
0.278	1.3	'Low'
0.36182	1	'Low'
0.348	1	'Low'
0.274	1	'Low'
0.30818	1	'Low'
0.266	1	'Low'
0.28	1	'Low'
0.25909	1	'Low'
0.282	1	'Low'
0.3	1	'Low'
0.271	1	'Low'
0.29455	2.182	'Low'
0.374	1	'Low'
0.653	1	'Medium'
0.28182	1.455	'Low'
0.296	1	'Low'
0.268	1	'Low'
0.265	1	'Low'
0.28182	1	'Low'
0.307	1	'Low'
0.291	1	'Low'
0.33	1	'Low'
0.31	1.7	'Low'
0.284	1.2	'Low'
0.315	1.6	'Low'
0.32727	1.091	'Low'
0.386	1.2	'Low'
0.254	1	'Low'
0.22818	1	'Very Low'
0.253	1	'Low'
0.255	1.4	'Low'
0.24	1	'Very Low'
0.288	1	'Low'
0.288	1	'Low'
0.286	1	'Low'
0.28636	1	'Low'
0.329	1.2	'Low'
0.55	1.1	'Medium'
0.50182	1	'Medium'
0.526	1	'Medium'
0.423	1	'Low'
0.404	1	'Low'
0.59364	1	'Medium'
0.413	1	'Low'
0.444	1	'Low'
0.40909	1	'Low'
0.384	1	'Low'
0.405	1	'Low'
0.42818	1	'Low'
0.393	1	'Low'
0.285	1	'Low'
0.28091	1	'Low'
0.31	1	'Low'
0.268	1	'Low'
0.233	1	'Very Low'
0.3	1	'Low'
0.276	1	'Low'
0.29	1	'Low'
0.27273	1	'Low'
0.282	1	'Low'
0.351	1	'Low'
0.607	1	'Medium'
0.28636	1	'Low'
0.396	1.1	'Low'
0.342	1.1	'Low'
0.27182	1	'Low'
0.286	1	'Low'
0.32	1	'Low'
0.37636	1.091	'Low'
0.404	1	'Low'
0.323	1	'Low'
0.387	1	'Low'
0.36636	1	'Low'
0.344	1	'Low'
0.228	1	'Very Low'
0.16091	1	'Very Low'
0.15	1	'Very Low'
0.161	1	'Very Low'
0.182	1	'Very Low'
0.14455	1.091	'Very Low'
0.149	1	'Very Low'
0.209	1.3	'Very Low'
0.16091	1	'Very Low'
0.182	1	'Very Low'
0.219	1	'Very Low'
0.498	1	'Low'
0.47636	1	'Low'
0.421	1	'Low'
0.378	1.1	'Low'
0.27091	1	'Low'
0.42	1	'Low'
0.333	1	'Low'
0.42091	1	'Low'
0.46	1	'Low'
0.452	1	'Low'
0.332	1	'Low'
0.42909	1	'Low'
0.532	1	'Medium'
0.522	1	'Medium'
0.27	1	'Low'
0.288	1	'Low'
0.269	1	'Low'
0.256	1	'Low'
0.26909	1	'Low'
0.281	1	'Low'
0.312	1	'Low'
0.32636	1	'Low'
0.28	1	'Low'
0.326	1	'Low'
0.591	1	'Medium'
0.39727	1	'Low'
0.342	1	'Low'
0.295	1	'Low'
0.26455	1	'Low'
0.397	1	'Low'
0.502	1	'Medium'
0.55455	1.273	'Medium'
0.478	1	'Low'
0.385	1	'Low'
0.528	1	'Medium'
0.56818	1	'Medium'
0.748	1	'Medium'
0.552	1.1	'Medium'
0.33636	1	'Low'
0.271	1	'Low'
0.263	1	'Low'
0.26364	1	'Low'
0.276	1	'Low'
0.262	1	'Low'
0.297	1	'Low'
0.31909	1	'Low'
0.328	1	'Low'
0.337	1	'Low'
0.55	1	'Medium'
0.276	1	'Low'
0.383	1	'Low'
0.421	1	'Low'
0.32727	1	'Low'
0.323	1	'Low'
0.5	1	'Low'
0.67	1	'Medium'
0.786	1	'High'
0.565	1	'Medium'
0.54182	1.091	'Medium'
0.624	1	'Medium'
0.367	1	'Low'
0.42727	1	'Low'
0.165	1	'Very Low'
0.137	1	'Very Low'
0.14455	1	'Very Low'
0.137	1.1	'Very Low'
0.137	1	'Very Low'
0.14364	1	'Very Low'
0.176	1	'Very Low'
0.134	1	'Very Low'
0.142	1	'Very Low'
0.26909	1	'Low'
0.444	1	'Low'
0.175	1.1	'Very Low'
0.26273	1	'Low'
0.212	1.1	'Very Low'
0.148	1.1	'Very Low'
0.21545	1.182	'Very Low'
0.298	1	'Low'
0.407	1	'Low'
0.412	1	'Low'
0.36909	1.091	'Low'
0.474	1.3	'Low'
0.459	1.1	'Low'
0.58545	1.091	'Medium'
0.348	1	'Low'
0.173	1	'Very Low'
0.13909	1	'Very Low'
0.133	1	'Very Low'
0.133	1	'Very Low'
0.146	1	'Very Low'
0.13818	1	'Very Low'
0.16	1.6	'Very Low'
0.16	1	'Very Low'
0.17	1	'Very Low'
0.174	1	'Very Low'
0.423	1	'Low'
0.132	1	'Very Low'
0.25091	1	'Low'
0.221	1	'Very Low'
0.145	1	'Very Low'
0.16273	1	'Very Low'
0.139	1	'Very Low'
0.207	1	'Very Low'
0.22091	1	'Very Low'
0.205	1	'Very Low'
0.176	1	'Very Low'
0.302	1	'Low'
0.19909	1	'Very Low'
0.175	1	'Very Low'
0.142	1	'Very Low'
0.16818	1	'Very Low'
0.173	1	'Very Low'
0.135	1	'Very Low'
0.151	1	'Very Low'
0.14364	1	'Very Low'
0.135	1.1	'Very Low'
0.149	1	'Very Low'
0.18727	1	'Very Low'
0.173	1	'Very Low'
0.421	1	'Low'
0.23273	1	'Very Low'
0.332	1	'Low'
0.236	1	'Very Low'
0.137	1.1	'Very Low'
0.15545	1	'Very Low'
0.147	1	'Very Low'
0.143	1	'Very Low'
0.19364	1.364	'Very Low'
0.168	1	'Very Low'
0.162	1	'Very Low'
0.18636	1	'Very Low'
0.169	1	'Very Low'
0.206	1	'Very Low'
0.272	1	'Low'
0.19455	1	'Very Low'
0.145	1	'Very Low'
0.135	1	'Very Low'
0.17545	1	'Very Low'
0.164	1	'Very Low'
0.187	1	'Very Low'
0.159	1	'Very Low'
0.18091	1	'Very Low'
0.225	1	'Very Low'
0.45	1	'Low'
0.16818	1	'Very Low'
0.281	1	'Low'
0.25	1	'Very Low'
0.15	1	'Very Low'
0.18636	1	'Very Low'
0.209	1	'Very Low'
0.265	1	'Low'
0.35727	1	'Low'
0.427	1	'Low'
0.564	1	'Medium'
0.78091	1	'High'
0.561	1	'Medium'
0.341	1	'Low'
0.14727	1	'Very Low'
0.169	1	'Very Low'
0.148	1	'Very Low'
0.135	1	'Very Low'
0.16636	1.273	'Very Low'
0.141	1	'Very Low'
0.171	1.1	'Very Low'
0.17727	1.091	'Very Low'
0.178	1	'Very Low'
0.208	1.1	'Very Low'
0.42182	1	'Low'
0.158	1	'Very Low'
0.256	1	'Low'
0.232	1	'Very Low'
0.17364	1	'Very Low'
0.222	1	'Very Low'
0.199	1	'Very Low'
0.29636	1	'Low'
0.321	1	'Low'
0.364	1	'Low'
0.461	1	'Low'
0.52091	1	'Medium'
0.386	1	'Low'
0.232	1	'Very Low'
0.17273	1	'Very Low'
0.139	1	'Very Low'
0.142	1	'Very Low'
0.15	1	'Very Low'
0.15182	1	'Very Low'
0.159	1	'Very Low'
0.178	1	'Very Low'
0.14364	1	'Very Low'
0.167	1	'Very Low'
0.198	1	'Very Low'
0.41364	1	'Low'
0.136	1	'Very Low'
0.264	1	'Low'
0.221	1	'Very Low'
0.23727	1	'Very Low'
0.186	1	'Very Low'
0.28	1	'Low'
0.40273	1	'Low'
0.264	1	'Low'
0.294	1	'Low'
0.344	1	'Low'
0.38182	1	'Low'
0.524	1	'Medium'
0.415	1	'Low'
0.27091	1	'Low'
0.35	1	'Low'
0.154	1	'Very Low'
0.15364	1	'Very Low'
0.145	1	'Very Low'
0.143	1	'Very Low'
0.152	1	'Very Low'
0.18545	1.182	'Very Low'
0.15	1	'Very Low'
0.195	1	'Very Low'
0.42091	1	'Low'
0.142	1	'Very Low'
0.261	1	'Low'
0.233	1	'Very Low'
0.15091	1	'Very Low'
0.177	1	'Very Low'
0.233	1	'Very Low'
0.26091	1	'Low'
0.354	1	'Low'
0.33	1.1	'Low'
0.40727	1	'Low'
0.241	1	'Very Low'
0.398	1	'Low'
0.3	1	'Low'
0.14273	1	'Very Low'
0.145	1	'Very Low'
0.136	1	'Very Low'
0.13455	1	'Very Low'
0.133	1	'Very Low'
0.139	1	'Very Low'
0.16	1	'Very Low'
0.19364	1	'Very Low'
0.153	1	'Very Low'
0.222	1	'Very Low'
0.44091	1	'Low'
0.14	1	'Very Low'
0.209	1.1	'Very Low'
0.258	1	'Low'
0.20091	1	'Very Low'
0.253	1	'Low'
0.301	1	'Low'
0.44091	1	'Low'
0.526	1.1	'Medium'
0.348	1.1	'Low'
0.28455	1.091	'Low'
0.288	1.3	'Low'
0.393	1	'Low'
0.268	1	'Low'
0.19545	1	'Very Low'
0.169	1	'Very Low'
0.16	1	'Very Low'
0.16727	1	'Very Low'
0.179	1	'Very Low'
0.167	1	'Very Low'
0.199	1	'Very Low'
0.23091	1	'Very Low'
0.191	1	'Very Low'
0.213	1.1	'Very Low'
0.42273	1	'Low'
0.171	1	'Very Low'
0.286	1	'Low'
0.26	1	'Low'
0.19182	1	'Very Low'
0.184	1	'Very Low'
0.198	1	'Very Low'
0.18182	1	'Very Low'
0.358	1	'Low'
0.301	1	'Low'
0.237	1	'Very Low'
0.23455	1	'Very Low'
0.19	1	'Very Low'
0.218	1	'Very Low'
0.20636	1	'Very Low'
0.197	1	'Very Low'
0.23	1	'Very Low'
0.191	1	'Very Low'
0.19364	1	'Very Low'
0.177	1	'Very Low'
0.197	1	'Very Low'
0.16818	1	'Very Low'
0.2	1	'Very Low'
0.205	1	'Very Low'
0.428	1	'Low'
0.24	1	'Very Low'
0.36	1.1	'Low'
0.279	1	'Low'
0.19455	1	'Very Low'
0.173	1	'Very Low'
0.17	1	'Very Low'
0.22364	1	'Very Low'
0.234	1	'Very Low'
0.193	1	'Very Low'
0.197	1	'Very Low'
0.29545	1	'Low'
0.284	1	'Low'
0.293	1	'Low'
0.17727	1	'Very Low'
0.174	1.1	'Very Low'
0.162	1	'Very Low'
0.169	1	'Very Low'
0.22	1	'Very Low'
0.155	1	'Very Low'
0.169	1	'Very Low'
0.21727	1	'Very Low'
0.299	1.2	'Low'
0.288	1	'Low'
0.464	1	'Low'
0.22273	1	'Very Low'
0.315	1.3	'Low'
0.293	1.1	'Low'
0.25909	1	'Low'
0.16	1	'Very Low'
0.3	1	'Low'
0.37	1	'Low'
0.32	1.1	'Low'
0.321	1	'Low'
0.377	1.1	'Low'
0.67455	1	'Medium'
0.319	1.1	'Low'
0.256	1	'Low'
0.15909	1	'Very Low'
0.141	1	'Very Low'
0.149	1	'Very Low'
0.137	1	'Very Low'
0.17182	1	'Very Low'
0.146	1	'Very Low'
0.168	1	'Very Low'
0.18182	1	'Very Low'
0.19	1.2	'Very Low'
0.201	1	'Very Low'
0.431	1	'Low'
0.13545	1	'Very Low'
0.262	1	'Low'
0.218	1	'Very Low'
0.15909	1	'Very Low'
0.166	1	'Very Low'
0.245	1	'Very Low'
0.36182	1	'Low'
0.246	1	'Very Low'
0.25	1	'Very Low'
0.255	1	'Low'
0.37364	1	'Low'
0.408	1	'Low'
0.277	1	'Low'
0.23182	1	'Very Low'
0.188	1	'Very Low'
0.14	1	'Very Low'
0.141	1.1	'Very Low'
0.15455	1	'Very Low'
0.176	1.6	'Very Low'
0.152	1.8	'Very Low'
0.15818	1	'Very Low'
0.167	1	'Very Low'
0.206	1	'Very Low'
0.45	1	'Low'
0.15455	1	'Very Low'
0.247	1	'Very Low'
0.223	1.1	'Very Low'
0.19273	1	'Very Low'
0.165	1	'Very Low'
0.318	1	'Low'
0.267	1.2	'Low'
0.26727	1	'Low'
0.331	1.2	'Low'
0.346	1	'Low'
0.33455	1	'Low'
0.402	1.1	'Low'
0.294	1	'Low'
0.174	1	'Very Low'
0.13909	1	'Very Low'
0.167	1	'Very Low'
0.162	1	'Very Low'
0.14545	1	'Very Low'
0.136	1	'Very Low'
0.171	1	'Very Low'
0.187	1	'Very Low'
0.23091	1	'Very Low'
0.333	1	'Low'
0.49	1	'Low'
0.25545	1	'Low'
0.348	1	'Low'
0.327	1	'Low'
0.254	1	'Low'
0.44909	1.273	'Low'
0.638	1	'Medium'
0.596	1	'Medium'
0.39364	1	'Low'
0.371	1	'Low'
0.64	1	'Medium'
0.42091	1	'Low'
0.391	1	'Low'
0.416	1.6	'Low'
0.182	1	'Very Low'
0.14	1	'Very Low'
0.137	1	'Very Low'
0.151	1	'Very Low'
0.15091	1	'Very Low'
0.147	1	'Very Low'
0.199	1	'Very Low'
0.151	1	'Very Low'
0.15455	1	'Very Low'
0.238	1	'Very Low'
0.454	1.3	'Low'
0.14455	1.091	'Very Low'
0.252	1	'Low'
0.217	1	'Very Low'
0.16818	1	'Very Low'
0.197	1	'Very Low'
0.258	1	'Low'
0.226	1	'Very Low'
0.35818	1	'Low'
0.423	1.2	'Low'
0.405	1.1	'Low'
0.37727	1	'Low'
0.361	1	'Low'
0.197	1	'Very Low'
0.158	1	'Very Low'
0.14182	1	'Very Low'
0.134	1	'Very Low'
0.132	1	'Very Low'
0.14455	1	'Very Low'
0.142	1	'Very Low'
0.169	1	'Very Low'
0.145	1	'Very Low'
0.18364	1	'Very Low'
0.209	1	'Very Low'
0.441	1	'Low'
0.14545	1	'Very Low'
0.258	1	'Low'
0.361	1	'Low'
0.154	1	'Very Low'
0.14273	1	'Very Low'
0.136	1	'Very Low'
0.164	1.1	'Very Low'
0.30091	1	'Low'
0.2	1.2	'Very Low'
0.169	1	'Very Low'
0.173	1	'Very Low'
0.16182	1	'Very Low'
0.171	1	'Very Low'
0.145	1	'Very Low'
0.16	1	'Very Low'
0.168	1	'Very Low'
0.153	1	'Very Low'
0.15	1	'Very Low'
0.14545	1	'Very Low'
0.163	1	'Very Low'
0.145	1.1	'Very Low'
0.20273	1	'Very Low'
0.264	1	'Low'
0.448	1.1	'Low'
0.16545	1	'Very Low'
0.347	1	'Low'
0.28	1.1	'Low'
0.17	1	'Very Low'
0.19727	1	'Very Low'
0.144	1	'Very Low'
0.143	1	'Very Low'
0.16909	1	'Very Low'
0.209	1.1	'Very Low'
0.202	1	'Very Low'
0.371	1	'Low'
0.22455	1	'Very Low'
0.19	1	'Very Low'
0.147	1	'Very Low'
0.14091	1	'Very Low'
0.14	1.1	'Very Low'
0.137	1	'Very Low'
0.17727	1	'Very Low'
0.134	1	'Very Low'
0.154	1.1	'Very Low'
0.138	1	'Very Low'
0.22727	1	'Very Low'
0.206	1	'Very Low'
0.449	1	'Low'
0.15909	1	'Very Low'
0.247	1.2	'Very Low'
0.226	1.2	'Very Low'
0.144	1	'Very Low'
0.21091	1	'Very Low'
0.162	1.3	'Very Low'
0.184	1	'Very Low'
0.26727	1	'Low'
0.235	1	'Very Low'
0.336	1	'Low'
0.407	1	'Low'
0.28455	1	'Low'
0.316	1	'Low'
0.155	1	'Very Low'
0.13	1.091	'Very Low'
0.145	1	'Very Low'
0.137	1	'Very Low'
0.156	1.2	'Very Low'
0.15636	1	'Very Low'
0.181	1	'Very Low'
0.147	1	'Very Low'
0.20727	1	'Very Low'
0.172	1	'Very Low'
0.417	1	'Low'
0.14	1	'Very Low'
0.26	1	'Low'
0.239	1	'Very Low'
0.186	1	'Very Low'
0.31818	1	'Low'
0.365	1	'Low'
0.411	1	'Low'
0.28364	1	'Low'
0.427	1	'Low'
0.339	1	'Low'
0.189	1	'Very Low'
0.48091	1	'Low'
0.181	1	'Very Low'
0.156	1	'Very Low'
0.13818	1	'Very Low'
0.137	1	'Very Low'
0.146	1	'Very Low'
0.16	1	'Very Low'
0.17636	1	'Very Low'
0.171	1	'Very Low'
0.163	1	'Very Low'
0.20182	1	'Very Low'
0.212	1	'Very Low'
0.434	1	'Low'
0.146	1	'Very Low'
0.25091	1	'Low'
0.234	1	'Very Low'
0.145	1	'Very Low'
0.25545	1	'Low'
0.256	1	'Low'
0.291	1	'Low'
0.347	1	'Low'
0.22182	1	'Very Low'
0.217	1	'Very Low'
0.275	1	'Low'
0.32182	1	'Low'
0.214	1	'Very Low'
0.167	1.5	'Very Low'
0.15909	1	'Very Low'
0.14	1	'Very Low'
0.142	1	'Very Low'
0.178	1.5	'Very Low'
0.13545	1	'Very Low'
0.162	1	'Very Low'
0.147	1	'Very Low'
0.17545	1	'Very Low'
0.262	1	'Low'
0.442	1	'Low'
0.267	1	'Low'
0.37182	1	'Low'
0.338	1	'Low'
0.302	1	'Low'
0.28091	1	'Low'
0.335	1	'Low'
0.368	1	'Low'
0.485	1	'Low'
0.41364	1.364	'Low'
0.345	1	'Low'
0.35	1	'Low'
0.57455	1	'Medium'
0.222	1	'Very Low'
0.159	1	'Very Low'
0.14	1	'Very Low'
0.135	1	'Very Low'
0.137	1.1	'Very Low'
0.137	1.1	'Very Low'
0.14182	1	'Very Low'
0.178	1	'Very Low'
0.163	1	'Very Low'
0.22455	1	'Very Low'
0.198	1	'Very Low'
0.44	1	'Low'
0.147	1	'Very Low'
0.24727	1	'Very Low'
0.235	1	'Very Low'
0.176	1	'Very Low'
0.14636	1	'Very Low'
0.305	1	'Low'
0.215	1	'Very Low'
0.302	1.1	'Low'
0.24273	1	'Very Low'
0.313	1	'Low'
0.402	1	'Low'
0.28636	1	'Low'
0.215	1	'Very Low'
0.159	1	'Very Low'
0.136	1	'Very Low'
0.14091	1	'Very Low'
0.151	1.1	'Very Low'
0.138	1	'Very Low'
0.13545	1	'Very Low'
0.152	1	'Very Low'
0.15	1	'Very Low'
0.186	1	'Very Low'
0.28091	1	'Low'
0.438	1	'Low'
0.178	1	'Very Low'
0.27818	1	'Low'
0.22	1.1	'Very Low'
0.153	1	'Very Low'
0.14455	1	'Very Low'
0.137	1	'Very Low'
0.133	1.3	'Very Low'
0.179	1	'Very Low'
0.20818	1	'Very Low'
0.181	1	'Very Low'
0.22	1	'Very Low'
0.17909	1	'Very Low'
0.156	1.2	'Very Low'
0.139	1	'Very Low'
0.132	1	'Very Low'
0.14091	1	'Very Low'
0.174	1	'Very Low'
0.13	1	'Very Low'
0.153	1	'Very Low'
0.18091	1	'Very Low'
0.146	1	'Very Low'
0.174	1.4	'Very Low'
0.23727	1.091	'Very Low'
0.456	1	'Low'
0.2	1	'Very Low'
0.337	1	'Low'
0.30182	1.091	'Low'
0.155	1.6	'Very Low'
0.135	1.1	'Very Low'
0.13545	1	'Very Low'
0.204	1	'Very Low'
0.157	1	'Very Low'
0.145	1.2	'Very Low'
0.14545	1	'Very Low'
0.143	1	'Very Low'
0.146	1	'Very Low'
0.14364	1	'Very Low'
0.15	1	'Very Low'
0.14	1	'Very Low'
0.141	1	'Very Low'
0.16091	1	'Very Low'
0.165	1.6	'Very Low'
0.15	1	'Very Low'
0.16818	1	'Very Low'
0.158	1	'Very Low'
0.227	1	'Very Low'
0.20727	1	'Very Low'
0.432	1	'Low'
0.154	1	'Very Low'
0.304	1	'Low'
0.49727	1.091	'Low'
0.151	1	'Very Low'
0.148	1	'Very Low'
0.25909	1	'Low'
0.441	1	'Low'
0.303	1	'Low'
0.192	1	'Very Low'
0.40636	1	'Low'
0.415	1.1	'Low'
0.308	1	'Low'
0.17545	1	'Very Low'
0.145	1.1	'Very Low'
0.133	1	'Very Low'
0.148	1	'Very Low'
0.15182	1.091	'Very Low'
0.145	1	'Very Low'
0.162	1	'Very Low'
0.16455	1	'Very Low'
0.165	1	'Very Low'
0.203	1	'Very Low'
0.287	1	'Low'
0.43455	1	'Low'
0.139	1	'Very Low'
0.245	1	'Very Low'
0.22909	1	'Very Low'
0.162	1	'Very Low'
0.183	1	'Very Low'
0.236	1	'Very Low'
0.23091	1	'Very Low'
0.385	1	'Low'
0.345	1	'Low'
0.33273	1	'Low'
0.368	1	'Low'
0.405	1	'Low'
0.257	1	'Low'
0.15545	1	'Very Low'
0.14	1	'Very Low'
0.139	1	'Very Low'
0.14273	1	'Very Low'
0.138	1	'Very Low'
0.188	1	'Very Low'
0.166	1.3	'Very Low'
0.16818	1	'Very Low'
0.178	1	'Very Low'
0.204	1	'Very Low'
0.43	1	'Low'
0.138	1	'Very Low'
0.254	1	'Low'
0.318	1	'Low'
0.26636	1	'Low'
0.315	2.9	'Low'
0.531	1.2	'Medium'
0.34	1	'Low'
0.444	1	'Low'
0.433	1	'Low'
0.312	1.2	'Low'
0.32273	1	'Low'
0.283	1	'Low'
0.216	1	'Very Low'
0.18909	1	'Very Low'
0.17	1.2	'Very Low'
0.162	1	'Very Low'
0.159	1	'Very Low'
0.13545	1	'Very Low'
0.139	1	'Very Low'
[truncated: 427 more rows]
