# Supplementary material for: Data on performance prediction for cloud service selection
Source: Data Brief. 2018 Aug 31;20:1039–43. doi: 10.1016/j.dib.2018.08.108 (PMC6138836; doi:10.1016/j.dib.2018.08.108)
Supplement: Supplementary file 9 — Supplementary material [file mmc9.xlsx]

## Sheet: Sheet1
CPU Utilization	Response Time	Class Name
5.273	1	'High'
4.3	1	'High'
9	1	'High'
13.6	1	'High'
4.545	1	'High'
2.6	1	'High'
5.5	1	'High'
8.727	1	'High'
19.9	1	'High'
17.8	1	'High'
21.727	1	'High'
44.9	1	'Low'
21	1	'High'
26.182	1	'Low'
23.9	1	'High'
25.3	1	'Low'
27.8	1	'Low'
26.091	1	'Low'
20.5	1	'High'
23.9	1	'High'
53.727	1	'Very Low'
50.3	1	'Very Low'
48.3	1.1	'Low'
47.909	1	'Low'
36.1	1.1	'Low'
23.4	1	'High'
3.8	1	'High'
1.091	1	'High'
2.1	1	'High'
1	1	'High'
1.273	1.091	'High'
6.3	1.2	'High'
4	1	'High'
6.636	1	'High'
0.9	1	'High'
27.2	1	'Low'
2	1	'High'
2.091	1	'High'
4.2	1	'High'
3.8	1.2	'High'
7.182	1	'High'
13	1.2	'High'
7.8	1	'High'
2.091	1	'High'
1.3	1.1	'High'
2.2	1	'High'
1.182	1	'High'
1.4	1	'High'
3.3	1	'High'
2.1	1	'High'
1.364	1	'High'
1	1	'High'
2	1	'High'
0.727	1	'High'
1.8	1	'High'
7.7	1	'High'
8.636	1	'High'
4.4	1	'High'
5	1	'High'
30.9	1	'Low'
11.909	1.091	'High'
9.1	1	'High'
7.4	1	'High'
3.364	1	'High'
1.9	1	'High'
5.4	1	'High'
14.636	1.091	'High'
9.3	1	'High'
2.8	1	'High'
3.455	1	'High'
0.6	1.1	'High'
1.3	1	'High'
3.8	1	'High'
2.909	1	'High'
1.5	1.1	'High'
1.2	1.1	'High'
1.182	1	'High'
2.1	1	'High'
5	1	'High'
7.091	1	'High'
5.1	1	'High'
5.4	1	'High'
18.2	1	'High'
30.909	1	'Low'
2.5	1	'High'
1.9	1	'High'
11.636	1.091	'High'
15.4	1	'High'
10.3	1	'High'
3.727	1.091	'High'
18.4	1	'High'
23.4	1	'High'
11.727	1.091	'High'
14.8	1	'High'
14.3	1	'High'
17.6	1.1	'High'
2.364	1	'High'
2.3	1.4	'High'
5.1	1	'High'
1.091	1	'High'
2.8	1	'High'
2.2	1	'High'
2.636	1	'High'
5.8	1	'High'
7.3	1	'High'
10.4	1	'High'
13	1.091	'High'
34.8	1	'Low'
3.1	1	'High'
2.909	1	'High'
1.3	1	'High'
2.7	1	'High'
2.4	1	'High'
8.818	1	'High'
20.1	1	'High'
36.4	1	'Low'
37	1	'Low'
35.3	1	'Low'
27.9	1	'Low'
36.182	1	'Low'
11.5	1	'High'
6.5	1	'High'
5.364	1	'High'
7.1	1	'High'
5.4	1	'High'
7.1	1	'High'
6.818	1	'High'
11.6	1	'High'
9.8	1	'High'
10.909	1.273	'High'
12.1	1	'High'
37.1	1.1	'Low'
6.3	1	'High'
10.273	1	'High'
11.2	1	'High'
12.3	1	'High'
31.091	1	'Low'
42	1	'Low'
42.7	1	'Low'
15.273	1	'High'
17.2	1	'High'
24.3	1	'High'
42.455	1	'Low'
29.4	1	'Low'
14	1.9	'High'
9	1	'High'
7.091	1	'High'
6.3	1	'High'
5.2	1	'High'
5.909	1	'High'
7	1	'High'
14.9	1	'High'
7.455	1	'High'
9	1	'High'
13.8	1	'High'
37.3	1	'Low'
6.455	1	'High'
7.9	1	'High'
8.8	1	'High'
15.364	1	'High'
20.2	1	'High'
11.2	1	'High'
22.636	1	'High'
23.2	1	'High'
22.8	1	'High'
22.2	1	'High'
19.636	1.182	'High'
17.7	1	'High'
9.7	1	'High'
6.545	1.364	'High'
10.2	1.1	'High'
8.3	1	'High'
6	1.273	'High'
5.4	1	'High'
6.2	1	'High'
14.636	1	'High'
10.7	1	'High'
15	1	'High'
12.1	1	'High'
33.727	1	'Low'
13.3	1	'High'
22.7	1	'High'
21.909	1	'High'
14.1	1	'High'
11.7	1	'High'
3.727	1	'High'
7.3	1.2	'High'
16.7	1	'High'
33.8	1	'Low'
59	1	'Very Low'
44.6	1.1	'Low'
1.1	1	'High'
0.636	1	'High'
1.6	1	'High'
0.6	1	'High'
0.818	1	'High'
0.9	1	'High'
0.7	1	'High'
1.273	1.091	'High'
2	1	'High'
1.7	1.1	'High'
1.6	1	'High'
0.455	1	'High'
1.8	1	'High'
1.5	1	'High'
0.727	1.636	'High'
0.9	1	'High'
0.4	1	'High'
0.909	1	'High'
1.7	1	'High'
0.9	1.5	'High'
0.364	1	'High'
2.5	1	'High'
0.7	1	'High'
1.3	1	'High'
2.545	1	'High'
1.6	1	'High'
0.9	1.1	'High'
0.818	1	'High'
2.4	1	'High'
1.6	1	'High'
0.727	1	'High'
1.7	1	'High'
0.7	1	'High'
1	1	'High'
1.364	1	'High'
0.5	1	'High'
1.7	1	'High'
1.545	1	'High'
0.8	1	'High'
0.7	1	'High'
0.727	1	'High'
3	1	'High'
16.818	1	'High'
26.7	1	'Low'
22.9	1	'High'
15.7	1	'High'
14.364	1	'High'
13.9	1	'High'
16.2	1	'High'
15.818	1	'High'
13.9	1	'High'
12.6	1	'High'
12.818	1	'High'
14.8	1	'High'
15.7	1	'High'
17.8	1	'High'
15.545	1	'High'
15.8	1	'High'
16.3	1	'High'
16.727	1	'High'
43.8	1	'Low'
14.6	1	'High'
14.818	1	'High'
15.4	1	'High'
14.2	1	'High'
26.8	1	'Low'
18.545	1	'High'
15.3	1	'High'
19.2	1	'High'
32	1	'Low'
34.8	1	'Low'
25.8	1	'Low'
23.273	1	'High'
20	1.1	'High'
16.1	1	'High'
13.7	1	'High'
13.455	1	'High'
14.3	1	'High'
16.5	1	'High'
17.636	1	'High'
16.8	1	'High'
19.5	1	'High'
23.364	1	'High'
19.2	1	'High'
45.1	1.2	'Low'
16.7	1	'High'
18.364	1	'High'
27.7	1	'Low'
49.7	1	'Low'
29.818	1	'Low'
32.6	1	'Low'
34.5	1.1	'Low'
35.636	1	'Low'
32.9	1.1	'Low'
47.3	1	'Low'
45.818	1.091	'Low'
49.9	1	'Low'
30.4	1	'Low'
28.818	1	'Low'
26.5	1.2	'Low'
27.3	1	'Low'
26	1	'Low'
27.455	1	'Low'
25.7	1	'Low'
38.8	1	'Low'
40.818	1	'Low'
32.6	1	'Low'
32.9	1	'Low'
56.273	1	'Very Low'
26.1	1.1	'Low'
26.2	1	'Low'
26.3	1	'Low'
27.636	1	'Low'
26.9	1	'Low'
21.2	1	'High'
20.545	1.091	'High'
27	1	'Low'
18.7	1	'High'
29.273	1	'Low'
30.2	1	'Low'
31	1	'Low'
27.8	1	'Low'
21	1	'High'
15.1	1	'High'
14.3	1	'High'
14.636	1	'High'
18.5	1	'High'
13.4	1	'High'
16.3	1	'High'
21.545	1	'High'
16	1	'High'
22.4	1	'High'
42.909	1	'Low'
24.7	1	'High'
23.3	1	'High'
14.818	1	'High'
14.9	1	'High'
15.3	1	'High'
19.8	1	'High'
37.818	1.364	'Low'
37.4	1.3	'Low'
29.2	1	'Low'
34.455	1.091	'Low'
27.6	1.1	'Low'
31.7	1	'Low'
23.364	1.273	'High'
14.5	1	'High'
14.1	1	'High'
13.3	1	'High'
14.364	1	'High'
14.6	1	'High'
13.8	1	'High'
21.273	1	'High'
30.6	1	'Low'
22.2	1	'High'
31.455	1	'Low'
44.7	1	'Low'
26.8	1	'Low'
38.7	1	'Low'
39.182	1	'Low'
40.9	1	'Low'
45.7	1	'Low'
40.273	1	'Low'
47.5	1	'Low'
46.1	1	'Low'
48	1.091	'Low'
47.5	1	'Low'
37.9	1	'Low'
47.364	1	'Low'
33	1	'Low'
19.3	1	'High'
13.8	1	'High'
13.273	1	'High'
14.2	1	'High'
14.1	1	'High'
14.273	1	'High'
17.5	1	'High'
15.4	1	'High'
16	1	'High'
16.909	1	'High'
41.6	1	'Low'
14.3	1	'High'
13.545	1	'High'
15.4	1	'High'
14.4	1	'High'
15.182	1	'High'
15.8	1	'High'
24.5	1	'High'
23	1	'High'
15.727	1	'High'
15.1	1	'High'
15.1	1	'High'
13.455	1.091	'High'
15.8	1	'High'
16.2	1	'High'
13.636	1	'High'
14.4	1	'High'
18	1	'High'
14.364	1	'High'
14.9	1	'High'
15	1	'High'
16.5	1	'High'
19.727	1	'High'
18.2	1	'High'
44.2	1	'Low'
14.455	1	'High'
24.4	1.1	'High'
15.5	1	'High'
15.545	1	'High'
15.7	1	'High'
14.3	1	'High'
24.9	1	'High'
20.636	1	'High'
14.1	1	'High'
13.5	1.2	'High'
14.545	1	'High'
14.2	1	'High'
14.6	1	'High'
14	1	'High'
14.455	1	'High'
14.4	1	'High'
13.2	1.2	'High'
14.273	1	'High'
15.8	1.6	'High'
14.4	1	'High'
22.182	1	'High'
16	1	'High'
17.8	1	'High'
44.9	1	'Low'
17.091	1	'High'
27	1	'Low'
26.4	1	'Low'
27	1.182	'Low'
37.9	1	'Low'
43.9	1	'Low'
34.909	1	'Low'
39.3	1	'Low'
32.3	1	'Low'
41.2	1	'Low'
36.909	1	'Low'
28.4	1.1	'Low'
15.8	1.8	'High'
14.636	1.091	'High'
15.3	1	'High'
13.7	1	'High'
14.1	1	'High'
16.909	1	'High'
14.3	1	'High'
14.6	1	'High'
21	1	'High'
16.2	1.2	'High'
17	1.4	'High'
40.364	1	'Low'
18.1	1	'High'
25.4	1	'Low'
47.7	1	'Low'
25.091	1	'Low'
34.4	1	'Low'
22.4	1	'High'
21.364	1	'High'
22.5	1.1	'High'
24.2	1	'High'
25	1	'High'
21.727	1.091	'High'
22.7	1.1	'High'
20.6	1	'High'
14.545	1	'High'
14.2	1	'High'
13.6	1	'High'
13.455	1	'High'
13.7	1.2	'High'
13.4	1	'High'
19	1	'High'
23.455	1	'High'
16.7	1	'High'
36.6	1	'Low'
55.909	1	'Very Low'
27.3	1	'Low'
26.7	1	'Low'
26.1	1	'Low'
34.182	1	'Low'
39.9	1	'Low'
46.1	1	'Low'
33.818	1	'Low'
34.4	1.2	'Low'
18.7	1	'High'
20.364	1	'High'
22.6	1	'High'
21.1	1	'High'
21.4	1	'High'
14.091	1	'High'
14.3	1	'High'
14.3	1	'High'
14.182	1	'High'
16.3	1	'High'
15.2	1	'High'
17.7	1	'High'
19.727	1	'High'
19.4	1	'High'
25	1	'High'
45.091	1	'Low'
13.2	1	'High'
13.1	1.3	'High'
16.6	1.1	'High'
24.909	1	'High'
21.7	1	'High'
19.4	1	'High'
20.545	1.091	'High'
31.6	1	'Low'
30.7	1.1	'Low'
27.909	1	'Low'
20.6	1	'High'
17.7	1	'High'
15	1	'High'
15.818	1	'High'
14	1	'High'
13.7	1	'High'
14.909	1	'High'
14.9	1	'High'
18.4	1	'High'
15.4	1	'High'
21.545	1	'High'
15.2	1	'High'
29.8	1	'Low'
46	1	'Low'
16.4	1	'High'
21.9	1	'High'
13.9	1	'High'
14.727	1	'High'
13.9	1	'High'
15.5	1	'High'
20.818	1.091	'High'
22.4	1	'High'
21.4	1	'High'
18.545	1	'High'
18.7	1	'High'
27.5	1.1	'Low'
40.6	1	'Low'
20.455	1	'High'
14.9	1	'High'
14.1	1.1	'High'
14.182	1	'High'
18.1	1.1	'High'
25.2	1	'Low'
25.2	1	'Low'
22.091	1	'High'
13.9	1	'High'
15	1	'High'
41.455	1	'Low'
13.2	1	'High'
13.9	1	'High'
15.1	1	'High'
13.909	1	'High'
16.4	1	'High'
14.4	1	'High'
14.273	1	'High'
14	1	'High'
15.3	1	'High'
14.9	1	'High'
14.727	1	'High'
14.2	1	'High'
15.5	1.3	'High'
14.636	1	'High'
14.1	1	'High'
13.4	1	'High'
15.182	1	'High'
15.5	1	'High'
13.9	1	'High'
15.3	1	'High'
21.636	1	'High'
13.6	1	'High'
15.9	1.3	'High'
43.455	1	'Low'
27.8	1	'Low'
30.5	1	'Low'
19.9	1	'High'
16.091	1	'High'
16.2	1	'High'
14.1	1	'High'
13.909	1	'High'
13.9	1.1	'High'
19.3	1	'High'
26.9	1	'Low'
17.909	1	'High'
13.4	1	'High'
14.7	1	'High'
14.727	1	'High'
13	1.1	'High'
14.4	1	'High'
13.7	1	'High'
13.364	1	'High'
16.5	1	'High'
15.1	1	'High'
15.4	1	'High'
17.8	1	'High'
16.091	1	'High'
13.2	1	'High'
14.6	1	'High'
15	1	'High'
24.1	1	'High'
44.5	1	'Low'
16.7	1	'High'
18.455	1	'High'
26.3	1	'Low'
31.3	1	'Low'
31.455	1	'Low'
27.1	1	'Low'
27.4	1	'Low'
27.3	1.1	'Low'
22	1	'High'
15.2	1	'High'
14.7	1	'High'
16.091	1	'High'
15.6	1	'High'
17.1	1	'High'
14.1	1	'High'
15.182	1	'High'
18.8	1	'High'
15	1	'High'
23.364	1	'High'
45	1	'Low'
13.8	1	'High'
14.1	1	'High'
17.182	1	'High'
15.3	1	'High'
21.4	1.1	'High'
26.182	1	'Low'
37.3	1	'Low'
26.5	1	'Low'
32.5	1	'Low'
27.727	1	'Low'
22.8	1.2	'High'
17.4	1	'High'
18.818	1	'High'
15.4	1	'High'
13.3	1	'High'
14.6	1	'High'
13.182	1	'High'
13.4	1	'High'
17.143	1	'High'
15.6	1	'High'
17.4	1.3	'High'
15.6	1	'High'
28.364	1	'Low'
45.2	1	'Low'
14	1	'High'
14.9	1.1	'High'
17.909	1	'High'
15.2	1	'High'
16.9	1.1	'High'
19.455	1	'High'
30.6	1	'Low'
29.7	1	'Low'
46.182	1.182	'Low'
51.4	1	'Very Low'
36.7	1.7	'Low'
26.7	1.4	'Low'
26.455	1.091	'Low'
19	1	'High'
20.7	1	'High'
15.818	1	'High'
14.4	1.2	'High'
16.5	1	'High'
15.273	1	'High'
14.8	1	'High'
14.6	1	'High'
16.1	1	'High'
21.636	1.091	'High'
44.4	1	'Low'
16.3	1.1	'High'
25.182	1.636	'Low'
24.2	1	'High'
22.7	1	'High'
23.7	1	'High'
23.727	1	'High'
26.1	1	'Low'
28.2	1	'Low'
28.273	1	'Low'
38.2	1.1	'Low'
45.1	1.1	'Low'
32.273	1.455	'Low'
18.4	1.2	'High'
15.6	1.1	'High'
15.6	1	'High'
14.455	1.091	'High'
14	1.2	'High'
15.4	1.2	'High'
13.636	1	'High'
19.5	1.4	'High'
14.8	1.1	'High'
20.091	1.909	'High'
21.7	1	'High'
45.7	1.2	'Low'
16.273	1	'High'
26.9	1	'Low'
30.3	1	'Low'
30.8	1.1	'Low'
43.727	1	'Low'
46.1	1.5	'Low'
27.5	1.4	'Low'
27.455	1	'Low'
40.8	2	'Low'
33.9	1.2	'Low'
32.727	1	'Low'
30.5	1	'Low'
17.1	1.7	'High'
20.4	1	'High'
14.909	1.091	'High'
13.7	1	'High'
13.8	1	'High'
15.091	1.091	'High'
14.6	1	'High'
22.5	1	'High'
14.273	1	'High'
16.6	1.3	'High'
23.7	1	'High'
49.1	1	'Low'
18.909	1	'High'
13.8	1.1	'High'
15.1	1.2	'High'
15.545	1.636	'High'
13.9	2.4	'High'
15.1	1	'High'
14.8	1.2	'High'
13.818	1	'High'
15.8	1.2	'High'
14.5	1	'High'
14.273	1	'High'
14.2	1.3	'High'
14.7	1	'High'
13	1.091	'High'
14.3	1	'High'
14.9	1	'High'
14.818	1.182	'High'
17	1	'High'
15.1	1.5	'High'
15	1	'High'
20.455	1	'High'
21.4	1.4	'High'
30.4	1.3	'Low'
48.545	1.091	'Low'
33	1	'Low'
22.4	1	'High'
21	1.091	'High'
14.8	1.5	'High'
15	2.5	'High'
14.364	1.364	'High'
15.2	1.2	'High'
13.8	1	'High'
14.9	1	'High'
13.455	1	'High'
14.2	1.1	'High'
15.1	1	'High'
14.636	1	'High'
14.4	1.1	'High'
13.7	1.6	'High'
16.364	1	'High'
14.3	1	'High'
17.3	1	'High'
16.182	1.364	'High'
16.1	1.3	'High'
13.4	1.1	'High'
18.9	1	'High'
21.364	1.091	'High'
43.7	1	'Low'
25.5	1	'Low'
42.636	1.182	'Low'
41.4	1.2	'Low'
39.4	1.1	'Low'
50	1	'Low'
55.818	1	'Very Low'
66.4	1	'Very Low'
48.455	1.091	'Low'
45.3	1	'Low'
45.9	1.1	'Low'
38.8	1.3	'Low'
28.818	1	'Low'
17.3	1	'High'
14.8	1.1	'High'
16	1.273	'High'
22.6	1.1	'High'
21.2	1	'High'
22.727	1.182	'High'
23.3	1.1	'High'
26.7	1.3	'Low'
25.636	1	'Low'
23.7	1	'High'
27.5	1	'Low'
48.8	1.2	'Low'
27.182	1.182	'Low'
35.2	1	'Low'
33.2	1	'Low'
27.364	1.818	'Low'
26.1	1.4	'Low'
34.9	1.6	'Low'
40.636	1	'Low'
34.9	1.2	'Low'
31.9	1.2	'Low'
43.6	1.7	'Low'
44.727	1.091	'Low'
46.3	1	'Low'
26.7	1.2	'Low'
14.909	1.091	'High'
15.3	1	'High'
13.6	1.2	'High'
15.727	1	'High'
18.7	1.5	'High'
16.8	1	'High'
19.1	1.1	'High'
14.182	1	'High'
14.4	1	'High'
24.4	1	'High'
45.091	1.182	'Low'
20.1	1.2	'High'
27.4	1.1	'Low'
23.727	1	'High'
15	1	'High'
23.6	1	'High'
25.7	1	'Low'
41	1	'Low'
67.8	1.1	'Very Low'
43.6	1.2	'Low'
37.091	1	'Low'
49.4	1.1	'Low'
37.2	1.1	'Low'
37.727	1.182	'Low'
23.8	1.1	'High'
27.3	1	'Low'
32.727	1	'Low'
29	1	'Low'
33.1	1	'Low'
29.9	1	'Low'
33.909	1.091	'Low'
31.7	1	'Low'
30.3	1	'Low'
43.636	1.091	'Low'
52.2	1.1	'Very Low'
37.2	1.1	'Low'
42.182	1.273	'Low'
33.7	1	'Low'
35.1	1.1	'Low'
53	1	'Very Low'
49	1.455	'Low'
63.9	1	'Very Low'
51.3	1.2	'Very Low'
47.818	1	'Low'
47.4	1.5	'Low'
40.7	1	'Low'
39.273	1	'Low'
29.4	1	'Low'
35.4	1	'Low'
29.2	1	'Low'
30.818	1.091	'Low'
30.6	1	'Low'
30.3	1.2	'Low'
30.364	1.091	'Low'
33.6	1	'Low'
35.9	1	'Low'
36.455	1.091	'Low'
37.1	1.2	'Low'
52.5	1	'Very Low'
45.8	1	'Low'
54.455	1	'Very Low'
49.6	1.1	'Low'
42.5	1	'Low'
42.909	1	'Low'
47	1.3	'Low'
51.7	1.2	'Very Low'
51	1	'Very Low'
49.091	1.182	'Low'
37.7	1.1	'Low'
43.3	1	'Low'
42.091	1.273	'Low'
28.6	1	'Low'
24	1	'High'
26.818	1	'Low'
23.1	1	'High'
22.1	1	'High'
26.4	1.1	'Low'
22.818	1	'High'
25.3	1	'Low'
25.3	1	'Low'
38.091	1	'Low'
37.7	1.1	'Low'
46.3	1	'Low'
24.4	1.1	'High'
23.182	1	'High'
20.4	1.1	'High'
22.5	1	'High'
25.455	1	'Low'
23.5	1	'High'
22.4	1	'High'
20.5	1	'High'
22.455	1	'High'
26	1	'Low'
28	1	'Low'
24.182	1.091	'High'
20.7	1	'High'
25.2	1	'Low'
27.1	1	'Low'
26.909	1	'Low'
26.3	1.1	'Low'
28.1	1.1	'Low'
26.818	1.091	'Low'
26.6	1	'Low'
26.8	1.9	'Low'
31.182	1	'Low'
35.7	1	'Low'
54.3	1	'Very Low'
61.091	1.091	'Very Low'
51.1	1	'Very Low'
36.8	1	'Low'
30.7	1.1	'Low'
34.182	1	'Low'
33.5	1.3	'Low'
34.6	1.6	'Low'
36.818	1	'Low'
30.2	1.1	'Low'
32.6	1.1	'Low'
31	1	'Low'
35.636	1	'Low'
28.3	1.1	'Low'
31.2	1	'Low'
32.818	1	'Low'
35.7	1	'Low'
32.4	1	'Low'
29.909	1	'Low'
30.1	1	'Low'
21.1	1	'High'
32.6	1	'Low'
40.455	1	'Low'
40.3	1	'Low'
64.1	1	'Very Low'
33.909	1.091	'Low'
33.2	1.3	'Low'
34	1	'Low'
34.182	1.091	'Low'
34.8	1.1	'Low'
37	1	'Low'
40.8	1	'Low'
34.727	1	'Low'
50	1	'Low'
65.6	1	'Very Low'
44.182	1	'Low'
34.6	1	'Low'
39.3	1	'Low'
31.6	1	'Low'
34.818	1	'Low'
30	1	'Low'
31	1	'Low'
32.636	1	'Low'
33.6	1	'Low'
27.5	1.5	'Low'
25.545	1	'Low'
37.7	1	'Low'
47.7	1	'Low'
56.3	1	'Very Low'
36	1	'Low'
33.1	1	'Low'
30.3	1	'Low'
29.818	1	'Low'
36.7	1	'Low'
44.2	1.1	'Low'
39.1	1	'Low'
32.818	1	'Low'
30.2	1.1	'Low'
44	1	'Low'
53	1	'Very Low'
51.6	1	'Very Low'
36.5	1	'Low'
34	1	'Low'
33.8	1	'Low'
31.3	1	'Low'
33.4	1	'Low'
36.727	1	'Low'
33.8	1.1	'Low'
30.9	1.2	'Low'
31.909	1	'Low'
34.6	1	'Low'
41.7	1	'Low'
59.9	1	'Very Low'
39.545	1	'Low'
29.9	1	'Low'
38.7	1	'Low'
33.727	1.091	'Low'
30	1	'Low'
41.2	1.1	'Low'
37.6	1.1	'Low'
57.727	1	'Very Low'
42.8	1	'Low'
63.3	1	'Very Low'
60.455	1	'Very Low'
48.2	1	'Low'
19.7	1	'High'
15.545	1	'High'
14.6	1.1	'High'
13.8	1.4	'High'
15.4	1.1	'High'
16.545	1.091	'High'
13.7	1.1	'High'
15.6	1	'High'
19.455	1	'High'
15.5	1	'High'
20.8	1	'High'
46.7	1	'Low'
16.636	1	'High'
26.8	1	'Low'
21.2	1	'High'
20.545	1	'High'
16.3	1	'High'
19	1	'High'
30.2	1	'Low'
30.545	1.091	'Low'
41.2	1	'Low'
57.9	1	'Very Low'
38.455	1	'Low'
43	1	'Low'
25.2	1	'Low'
13.818	1	'High'
14.6	1	'High'
12.9	1	'High'
14.4	1	'High'
13.182	1	'High'
15.5	1	'High'
21.3	1	'High'
13.727	1	'High'
14.9	1	'High'
16	1	'High'
43.8	1	'Low'
16.273	1.091	'High'
26.5	1.1	'Low'
22.5	1	'High'
18.545	1	'High'
16	1.5	'High'
27.1	1	'Low'
41.2	1	'Low'
34.455	1	'Low'
42.3	1	'Low'
18.7	1	'High'
24.909	1.091	'High'
18.1	1.1	'High'
17.8	1.2	'High'
16.9	1.1	'High'
13.727	1	'High'
13.5	1	'High'
13.6	1	'High'
14	1	'High'
14	1	'High'
25	1	'High'
14.6	1	'High'
17.364	1	'High'
17.3	1	'High'
40.4	1	'Low'
17.455	1	'High'
25.8	1	'Low'
18.5	1	'High'
16.8	1	'High'
13.636	1	'High'
15.7	1	'High'
15	1	'High'
15.091	1	'High'
14.5	1	'High'
14.5	1	'High'
15	1	'High'
14.727	1	'High'
14.6	1	'High'
19.5	1	'High'
15.909	1	'High'
13.2	1	'High'
13.5	1	'High'
15.5	1	'High'
19	1	'High'
19.6	1	'High'
14.6	1	'High'
14.182	1	'High'
17.4	1	'High'
43.9	1.3	'Low'
33.545	1	'Low'
30.9	1	'Low'
22.1	1	'High'
17	1	'High'
14.364	1	'High'
13.8	1	'High'
14.8	1	'High'
13.909	1	'High'
13.6	1	'High'
13.6	1	'High'
14.5	1	'High'
16	1	'High'
14.8	1	'High'
15.1	1	'High'
18.545	1	'High'
17.5	1	'High'
13.2	1	'High'
16.3	1	'High'
14.818	1	'High'
14.8	1	'High'
16.7	1	'High'
15.909	1	'High'
18.9	1.1	'High'
46.3	1.1	'Low'
14.6	1	'High'
25.818	1	'Low'
20.3	1.2	'High'
15.5	1	'High'
19.273	1	'High'
22.3	1.2	'High'
16.9	1	'High'
18.727	1.182	'High'
21.3	1.1	'High'
21.7	1.1	'High'
23.8	1.1	'High'
20.909	1	'High'
19.5	1.1	'High'
15.1	1	'High'
16.545	1.091	'High'
16	1	'High'
14	1	'High'
14.6	1	'High'
14.727	1	'High'
19.5	1	'High'
15.2	1	'High'
20.636	1	'High'
29.2	1	'Low'
48.9	1.1	'Low'
32.3	1.1	'Low'
31.273	1	'Low'
16.4	1	'High'
18.1	1	'High'
16.545	1	'High'
14.4	1.1	'High'
16.9	1	'High'
30	1.4	'Low'
22.636	1.091	'High'
43.1	1.1	'Low'
32.9	1	'Low'
23.727	1.182	'High'
20.4	1.2	'High'
13.3	1	'High'
15	1	'High'
17.182	1.091	'High'
13.2	1	'High'
18.1	1	'High'
17.818	1	'High'
14.5	1	'High'
16.4	1	'High'
23.455	1	'High'
37.1	1.1	'Low'
46.3	1.1	'Low'
15.8	1.3	'High'
14.545	1	'High'
14.1	1.1	'High'
15	1.2	'High'
20.909	1	'High'
19.7	1	'High'
27.4	1.2	'Low'
20.9	1	'High'
20.818	1	'High'
29.9	1.2	'Low'
25	1	'High'
24.818	1	'High'
15.4	1.3	'High'
21.5	1.1	'High'
24.364	1.273	'High'
15.4	1.1	'High'
14.2	1.1	'High'
14.9	1.1	'High'
14.818	1.636	'High'
15.7	1.3	'High'
15.1	1	'High'
16.364	1.091	'High'
16.9	1	'High'
43.3	1	'Low'
16.3	1.1	'High'
14.182	1	'High'
14.9	1	'High'
14.7	1	'High'
14.545	1	'High'
24.3	1.2	'High'
42.2	1.1	'Low'
29.5	1	'Low'
32.727	1.182	'Low'
53.4	1.1	'Very Low'
31.6	1.2	'Low'
38.273	1.091	'Low'
18.6	1.2	'High'
14.7	1	'High'
17.636	1	'High'
13.5	1.2	'High'
13.8	1	'High'
13.9	1.1	'High'
14.091	1	'High'
20.1	1	'High'
17.1	1	'High'
32.364	1	'Low'
21.7	1	'High'
42.8	1	'Low'
15.5	1	'High'
16.545	1	'High'
51.7	1	'Very Low'
29.4	1	'Low'
35	1	'Low'
40.5	1.6	'Low'
32.2	1	'Low'
38.818	1.182	'Low'
36.1	1.1	'Low'
23.7	1.1	'High'
27.8	1.3	'Low'
36.182	1	'Low'
34.8	1	'Low'
27.4	1	'Low'
30.818	1	'Low'
26.6	1	'Low'
28	1	'Low'
25.909	1	'Low'
28.2	1	'Low'
30	1	'Low'
27.1	1	'Low'
29.455	2.182	'Low'
37.4	1	'Low'
65.3	1	'Very Low'
28.182	1.455	'Low'
29.6	1	'Low'
26.8	1	'Low'
26.5	1	'Low'
28.182	1	'Low'
30.7	1	'Low'
29.1	1	'Low'
33	1	'Low'
31	1.7	'Low'
28.4	1.2	'Low'
31.5	1.6	'Low'
32.727	1.091	'Low'
38.6	1.2	'Low'
25.4	1	'Low'
22.818	1	'High'
25.3	1	'Low'
25.5	1.4	'Low'
24	1	'High'
28.8	1	'Low'
28.8	1	'Low'
28.6	1	'Low'
28.636	1	'Low'
32.9	1.2	'Low'
55	1.1	'Very Low'
50.182	1	'Very Low'
52.6	1	'Very Low'
42.3	1	'Low'
40.4	1	'Low'
59.364	1	'Very Low'
41.3	1	'Low'
44.4	1	'Low'
40.909	1	'Low'
38.4	1	'Low'
40.5	1	'Low'
42.818	1	'Low'
39.3	1	'Low'
28.5	1	'Low'
28.091	1	'Low'
31	1	'Low'
26.8	1	'Low'
23.3	1	'High'
30	1	'Low'
27.6	1	'Low'
29	1	'Low'
27.273	1	'Low'
28.2	1	'Low'
35.1	1	'Low'
60.7	1	'Very Low'
28.636	1	'Low'
39.6	1.1	'Low'
34.2	1.1	'Low'
27.182	1	'Low'
28.6	1	'Low'
32	1	'Low'
37.636	1.091	'Low'
40.4	1	'Low'
32.3	1	'Low'
38.7	1	'Low'
36.636	1	'Low'
34.4	1	'Low'
22.8	1	'High'
16.091	1	'High'
15	1	'High'
16.1	1	'High'
18.2	1	'High'
14.455	1.091	'High'
14.9	1	'High'
20.9	1.3	'High'
16.091	1	'High'
18.2	1	'High'
21.9	1	'High'
49.8	1	'Low'
47.636	1	'Low'
42.1	1	'Low'
37.8	1.1	'Low'
27.091	1	'Low'
42	1	'Low'
33.3	1	'Low'
42.091	1	'Low'
46	1	'Low'
45.2	1	'Low'
33.2	1	'Low'
42.909	1	'Low'
53.2	1	'Very Low'
52.2	1	'Very Low'
27	1	'Low'
28.8	1	'Low'
26.9	1	'Low'
25.6	1	'Low'
26.909	1	'Low'
28.1	1	'Low'
31.2	1	'Low'
32.636	1	'Low'
28	1	'Low'
32.6	1	'Low'
59.1	1	'Very Low'
39.727	1	'Low'
34.2	1	'Low'
29.5	1	'Low'
26.455	1	'Low'
39.7	1	'Low'
50.2	1	'Very Low'
55.455	1.273	'Very Low'
47.8	1	'Low'
38.5	1	'Low'
52.8	1	'Very Low'
56.818	1	'Very Low'
74.8	1	'Very Low'
55.2	1.1	'Very Low'
33.636	1	'Low'
27.1	1	'Low'
26.3	1	'Low'
26.364	1	'Low'
27.6	1	'Low'
26.2	1	'Low'
29.7	1	'Low'
31.909	1	'Low'
32.8	1	'Low'
33.7	1	'Low'
55	1	'Very Low'
27.6	1	'Low'
38.3	1	'Low'
42.1	1	'Low'
32.727	1	'Low'
32.3	1	'Low'
50	1	'Low'
67	1	'Very Low'
78.6	1	'Very Low'
56.5	1	'Very Low'
54.182	1.091	'Very Low'
62.4	1	'Very Low'
36.7	1	'Low'
42.727	1	'Low'
16.5	1	'High'
13.7	1	'High'
14.455	1	'High'
13.7	1.1	'High'
13.7	1	'High'
14.364	1	'High'
17.6	1	'High'
13.4	1	'High'
14.2	1	'High'
26.909	1	'Low'
44.4	1	'Low'
17.5	1.1	'High'
26.273	1	'Low'
21.2	1.1	'High'
14.8	1.1	'High'
21.545	1.182	'High'
29.8	1	'Low'
40.7	1	'Low'
41.2	1	'Low'
36.909	1.091	'Low'
47.4	1.3	'Low'
45.9	1.1	'Low'
58.545	1.091	'Very Low'
34.8	1	'Low'
17.3	1	'High'
13.909	1	'High'
13.3	1	'High'
13.3	1	'High'
14.6	1	'High'
13.818	1	'High'
16	1.6	'High'
16	1	'High'
17	1	'High'
17.4	1	'High'
42.3	1	'Low'
13.2	1	'High'
25.091	1	'Low'
22.1	1	'High'
14.5	1	'High'
16.273	1	'High'
13.9	1	'High'
20.7	1	'High'
22.091	1	'High'
20.5	1	'High'
17.6	1	'High'
30.2	1	'Low'
19.909	1	'High'
17.5	1	'High'
14.2	1	'High'
16.818	1	'High'
17.3	1	'High'
13.5	1	'High'
15.1	1	'High'
14.364	1	'High'
13.5	1.1	'High'
14.9	1	'High'
18.727	1	'High'
17.3	1	'High'
42.1	1	'Low'
23.273	1	'High'
33.2	1	'Low'
23.6	1	'High'
13.7	1.1	'High'
15.545	1	'High'
14.7	1	'High'
14.3	1	'High'
19.364	1.364	'High'
16.8	1	'High'
16.2	1	'High'
18.636	1	'High'
16.9	1	'High'
20.6	1	'High'
27.2	1	'Low'
19.455	1	'High'
14.5	1	'High'
13.5	1	'High'
17.545	1	'High'
16.4	1	'High'
18.7	1	'High'
15.9	1	'High'
18.091	1	'High'
22.5	1	'High'
45	1	'Low'
16.818	1	'High'
28.1	1	'Low'
25	1	'High'
15	1	'High'
18.636	1	'High'
20.9	1	'High'
26.5	1	'Low'
35.727	1	'Low'
42.7	1	'Low'
56.4	1	'Very Low'
78.091	1	'Very Low'
56.1	1	'Very Low'
34.1	1	'Low'
14.727	1	'High'
16.9	1	'High'
14.8	1	'High'
13.5	1	'High'
16.636	1.273	'High'
14.1	1	'High'
17.1	1.1	'High'
17.727	1.091	'High'
17.8	1	'High'
20.8	1.1	'High'
42.182	1	'Low'
15.8	1	'High'
25.6	1	'Low'
23.2	1	'High'
17.364	1	'High'
22.2	1	'High'
19.9	1	'High'
29.636	1	'Low'
32.1	1	'Low'
36.4	1	'Low'
46.1	1	'Low'
52.091	1	'Very Low'
38.6	1	'Low'
23.2	1	'High'
17.273	1	'High'
13.9	1	'High'
14.2	1	'High'
15	1	'High'
15.182	1	'High'
15.9	1	'High'
17.8	1	'High'
14.364	1	'High'
16.7	1	'High'
19.8	1	'High'
41.364	1	'Low'
13.6	1	'High'
26.4	1	'Low'
22.1	1	'High'
23.727	1	'High'
18.6	1	'High'
28	1	'Low'
40.273	1	'Low'
26.4	1	'Low'
29.4	1	'Low'
34.4	1	'Low'
38.182	1	'Low'
52.4	1	'Very Low'
41.5	1	'Low'
27.091	1	'Low'
35	1	'Low'
15.4	1	'High'
15.364	1	'High'
14.5	1	'High'
14.3	1	'High'
15.2	1	'High'
18.545	1.182	'High'
15	1	'High'
19.5	1	'High'
42.091	1	'Low'
14.2	1	'High'
26.1	1	'Low'
23.3	1	'High'
15.091	1	'High'
17.7	1	'High'
23.3	1	'High'
26.091	1	'Low'
35.4	1	'Low'
33	1.1	'Low'
40.727	1	'Low'
24.1	1	'High'
39.8	1	'Low'
30	1	'Low'
14.273	1	'High'
14.5	1	'High'
13.6	1	'High'
13.455	1	'High'
13.3	1	'High'
13.9	1	'High'
16	1	'High'
19.364	1	'High'
15.3	1	'High'
22.2	1	'High'
44.091	1	'Low'
14	1	'High'
20.9	1.1	'High'
25.8	1	'Low'
20.091	1	'High'
25.3	1	'Low'
30.1	1	'Low'
44.091	1	'Low'
52.6	1.1	'Very Low'
34.8	1.1	'Low'
28.455	1.091	'Low'
28.8	1.3	'Low'
39.3	1	'Low'
26.8	1	'Low'
19.545	1	'High'
16.9	1	'High'
16	1	'High'
16.727	1	'High'
17.9	1	'High'
16.7	1	'High'
19.9	1	'High'
23.091	1	'High'
19.1	1	'High'
21.3	1.1	'High'
42.273	1	'Low'
17.1	1	'High'
28.6	1	'Low'
26	1	'Low'
19.182	1	'High'
18.4	1	'High'
19.8	1	'High'
18.182	1	'High'
35.8	1	'Low'
30.1	1	'Low'
23.7	1	'High'
23.455	1	'High'
19	1	'High'
21.8	1	'High'
20.636	1	'High'
19.7	1	'High'
23	1	'High'
19.1	1	'High'
19.364	1	'High'
17.7	1	'High'
19.7	1	'High'
16.818	1	'High'
20	1	'High'
20.5	1	'High'
42.8	1	'Low'
24	1	'High'
36	1.1	'Low'
27.9	1	'Low'
19.455	1	'High'
17.3	1	'High'
17	1	'High'
22.364	1	'High'
23.4	1	'High'
19.3	1	'High'
19.7	1	'High'
29.545	1	'Low'
28.4	1	'Low'
29.3	1	'Low'
17.727	1	'High'
17.4	1.1	'High'
16.2	1	'High'
16.9	1	'High'
22	1	'High'
15.5	1	'High'
16.9	1	'High'
21.727	1	'High'
29.9	1.2	'Low'
28.8	1	'Low'
46.4	1	'Low'
22.273	1	'High'
31.5	1.3	'Low'
29.3	1.1	'Low'
25.909	1	'Low'
16	1	'High'
30	1	'Low'
37	1	'Low'
32	1.1	'Low'
32.1	1	'Low'
37.7	1.1	'Low'
67.455	1	'Very Low'
31.9	1.1	'Low'
25.6	1	'Low'
15.909	1	'High'
14.1	1	'High'
14.9	1	'High'
13.7	1	'High'
17.182	1	'High'
14.6	1	'High'
16.8	1	'High'
18.182	1	'High'
19	1.2	'High'
20.1	1	'High'
43.1	1	'Low'
13.545	1	'High'
26.2	1	'Low'
21.8	1	'High'
15.909	1	'High'
16.6	1	'High'
24.5	1	'High'
36.182	1	'Low'
24.6	1	'High'
25	1	'High'
25.5	1	'Low'
37.364	1	'Low'
40.8	1	'Low'
27.7	1	'Low'
23.182	1	'High'
18.8	1	'High'
14	1	'High'
14.1	1.1	'High'
15.455	1	'High'
17.6	1.6	'High'
15.2	1.8	'High'
15.818	1	'High'
16.7	1	'High'
20.6	1	'High'
45	1	'Low'
15.455	1	'High'
24.7	1	'High'
22.3	1.1	'High'
19.273	1	'High'
16.5	1	'High'
31.8	1	'Low'
26.7	1.2	'Low'
26.727	1	'Low'
33.1	1.2	'Low'
34.6	1	'Low'
33.455	1	'Low'
40.2	1.1	'Low'
29.4	1	'Low'
17.4	1	'High'
13.909	1	'High'
16.7	1	'High'
16.2	1	'High'
14.545	1	'High'
13.6	1	'High'
17.1	1	'High'
18.7	1	'High'
23.091	1	'High'
33.3	1	'Low'
49	1	'Low'
25.545	1	'Low'
34.8	1	'Low'
32.7	1	'Low'
25.4	1	'Low'
44.909	1.273	'Low'
63.8	1	'Very Low'
59.6	1	'Very Low'
39.364	1	'Low'
37.1	1	'Low'
64	1	'Very Low'
42.091	1	'Low'
39.1	1	'Low'
41.6	1.6	'Low'
18.2	1	'High'
14	1	'High'
13.7	1	'High'
15.1	1	'High'
15.091	1	'High'
14.7	1	'High'
19.9	1	'High'
15.1	1	'High'
15.455	1	'High'
23.8	1	'High'
45.4	1.3	'Low'
14.455	1.091	'High'
25.2	1	'Low'
21.7	1	'High'
16.818	1	'High'
19.7	1	'High'
25.8	1	'Low'
22.6	1	'High'
35.818	1	'Low'
42.3	1.2	'Low'
40.5	1.1	'Low'
37.727	1	'Low'
36.1	1	'Low'
19.7	1	'High'
15.8	1	'High'
14.182	1	'High'
13.4	1	'High'
13.2	1	'High'
14.455	1	'High'
14.2	1	'High'
16.9	1	'High'
14.5	1	'High'
18.364	1	'High'
20.9	1	'High'
44.1	1	'Low'
14.545	1	'High'
25.8	1	'Low'
36.1	1	'Low'
15.4	1	'High'
14.273	1	'High'
13.6	1	'High'
16.4	1.1	'High'
30.091	1	'Low'
20	1.2	'High'
16.9	1	'High'
17.3	1	'High'
16.182	1	'High'
17.1	1	'High'
14.5	1	'High'
16	1	'High'
16.8	1	'High'
15.3	1	'High'
15	1	'High'
14.545	1	'High'
16.3	1	'High'
14.5	1.1	'High'
20.273	1	'High'
26.4	1	'Low'
44.8	1.1	'Low'
16.545	1	'High'
34.7	1	'Low'
28	1.1	'Low'
17	1	'High'
19.727	1	'High'
14.4	1	'High'
14.3	1	'High'
16.909	1	'High'
20.9	1.1	'High'
20.2	1	'High'
37.1	1	'Low'
22.455	1	'High'
19	1	'High'
14.7	1	'High'
14.091	1	'High'
14	1.1	'High'
13.7	1	'High'
17.727	1	'High'
13.4	1	'High'
15.4	1.1	'High'
13.8	1	'High'
22.727	1	'High'
20.6	1	'High'
44.9	1	'Low'
15.909	1	'High'
24.7	1.2	'High'
22.6	1.2	'High'
14.4	1	'High'
21.091	1	'High'
16.2	1.3	'High'
18.4	1	'High'
26.727	1	'Low'
23.5	1	'High'
33.6	1	'Low'
40.7	1	'Low'
28.455	1	'Low'
31.6	1	'Low'
15.5	1	'High'
13	1.091	'High'
14.5	1	'High'
13.7	1	'High'
15.6	1.2	'High'
15.636	1	'High'
18.1	1	'High'
14.7	1	'High'
20.727	1	'High'
17.2	1	'High'
41.7	1	'Low'
14	1	'High'
26	1	'Low'
23.9	1	'High'
18.6	1	'High'
31.818	1	'Low'
36.5	1	'Low'
41.1	1	'Low'
28.364	1	'Low'
42.7	1	'Low'
33.9	1	'Low'
18.9	1	'High'
48.091	1	'Low'
18.1	1	'High'
15.6	1	'High'
13.818	1	'High'
13.7	1	'High'
14.6	1	'High'
16	1	'High'
17.636	1	'High'
17.1	1	'High'
16.3	1	'High'
20.182	1	'High'
21.2	1	'High'
43.4	1	'Low'
14.6	1	'High'
25.091	1	'Low'
23.4	1	'High'
14.5	1	'High'
25.545	1	'Low'
25.6	1	'Low'
29.1	1	'Low'
34.7	1	'Low'
22.182	1	'High'
21.7	1	'High'
27.5	1	'Low'
32.182	1	'Low'
21.4	1	'High'
16.7	1.5	'High'
15.909	1	'High'
14	1	'High'
14.2	1	'High'
17.8	1.5	'High'
13.545	1	'High'
16.2	1	'High'
14.7	1	'High'
17.545	1	'High'
26.2	1	'Low'
44.2	1	'Low'
26.7	1	'Low'
37.182	1	'Low'
33.8	1	'Low'
30.2	1	'Low'
28.091	1	'Low'
33.5	1	'Low'
36.8	1	'Low'
48.5	1	'Low'
41.364	1.364	'Low'
34.5	1	'Low'
35	1	'Low'
57.455	1	'Very Low'
22.2	1	'High'
15.9	1	'High'
14	1	'High'
13.5	1	'High'
13.7	1.1	'High'
13.7	1.1	'High'
14.182	1	'High'
17.8	1	'High'
16.3	1	'High'
22.455	1	'High'
19.8	1	'High'
44	1	'Low'
14.7	1	'High'
24.727	1	'High'
23.5	1	'High'
17.6	1	'High'
14.636	1	'High'
30.5	1	'Low'
21.5	1	'High'
30.2	1.1	'Low'
24.273	1	'High'
31.3	1	'Low'
40.2	1	'Low'
28.636	1	'Low'
21.5	1	'High'
15.9	1	'High'
13.6	1	'High'
14.091	1	'High'
15.1	1.1	'High'
13.8	1	'High'
13.545	1	'High'
15.2	1	'High'
15	1	'High'
18.6	1	'High'
28.091	1	'Low'
43.8	1	'Low'
17.8	1	'High'
27.818	1	'Low'
22	1.1	'High'
15.3	1	'High'
14.455	1	'High'
13.7	1	'High'
13.3	1.3	'High'
17.9	1	'High'
20.818	1	'High'
18.1	1	'High'
22	1	'High'
17.909	1	'High'
15.6	1.2	'High'
13.9	1	'High'
13.2	1	'High'
14.091	1	'High'
17.4	1	'High'
13	1	'High'
15.3	1	'High'
18.091	1	'High'
14.6	1	'High'
17.4	1.4	'High'
23.727	1.091	'High'
45.6	1	'Low'
20	1	'High'
33.7	1	'Low'
30.182	1.091	'Low'
15.5	1.6	'High'
13.5	1.1	'High'
13.545	1	'High'
20.4	1	'High'
15.7	1	'High'
14.5	1.2	'High'
14.545	1	'High'
14.3	1	'High'
14.6	1	'High'
14.364	1	'High'
15	1	'High'
14	1	'High'
14.1	1	'High'
16.091	1	'High'
16.5	1.6	'High'
15	1	'High'
16.818	1	'High'
15.8	1	'High'
22.7	1	'High'
20.727	1	'High'
43.2	1	'Low'
15.4	1	'High'
30.4	1	'Low'
49.727	1.091	'Low'
15.1	1	'High'
14.8	1	'High'
25.909	1	'Low'
44.1	1	'Low'
30.3	1	'Low'
19.2	1	'High'
40.636	1	'Low'
41.5	1.1	'Low'
30.8	1	'Low'
17.545	1	'High'
14.5	1.1	'High'
13.3	1	'High'
14.8	1	'High'
15.182	1.091	'High'
14.5	1	'High'
16.2	1	'High'
16.455	1	'High'
16.5	1	'High'
20.3	1	'High'
28.7	1	'Low'
43.455	1	'Low'
13.9	1	'High'
24.5	1	'High'
22.909	1	'High'
16.2	1	'High'
18.3	1	'High'
23.6	1	'High'
23.091	1	'High'
38.5	1	'Low'
34.5	1	'Low'
33.273	1	'Low'
36.8	1	'Low'
40.5	1	'Low'
25.7	1	'Low'
15.545	1	'High'
14	1	'High'
13.9	1	'High'
14.273	1	'High'
13.8	1	'High'
18.8	1	'High'
16.6	1.3	'High'
16.818	1	'High'
17.8	1	'High'
20.4	1	'High'
43	1	'Low'
13.8	1	'High'
25.4	1	'Low'
31.8	1	'Low'
26.636	1	'Low'
31.5	2.9	'Low'
53.1	1.2	'Very Low'
34	1	'Low'
44.4	1	'Low'
43.3	1	'Low'
31.2	1.2	'Low'
32.273	1	'Low'
28.3	1	'Low'
21.6	1	'High'
18.909	1	'High'
17	1.2	'High'
16.2	1	'High'
15.9	1	'High'
13.545	1	'High'
13.9	1	'High'
[truncated: 427 more rows]
