# Supplementary material for: Data on performance prediction for cloud service selection
Source: Data Brief. 2018 Aug 31;20:1039–43. doi: 10.1016/j.dib.2018.08.108 (PMC6138836; doi:10.1016/j.dib.2018.08.108)
Supplement: Supplementary file 10 — Supplementary material [file mmc10.xlsx]

## Sheet: Sheet1
CPU Utilization	Response Time	Class Name
0.23	1	'Very Low'
0.18727	1	'Very Low'
0.179	1	'Very Low'
0.19818	1	'Very Low'
0.22909	1	'Very Low'
0.191	1	'Very Low'
0.18727	1	'Very Low'
0.175	1	'Very Low'
0.18727	1	'Very Low'
0.21727	1	'Very Low'
0.178	1	'Very Low'
0.18364	1	'Very Low'
0.18818	1	'Very Low'
0.184	1	'Very Low'
0.18182	1	'Very Low'
0.18364	1	'Very Low'
0.253	1	'Low'
0.184	1	'Very Low'
0.22091	1	'Very Low'
0.23727	1	'Very Low'
0.224	1	'Very Low'
0.25273	1	'Low'
0.287	1	'Low'
0.23636	1	'Very Low'
0.214	1	'Very Low'
0.19091	1	'Very Low'
0.17545	1	'Very Low'
0.192	1	'Very Low'
0.19545	1	'Very Low'
0.19545	1	'Very Low'
0.197	1	'Very Low'
0.19545	1.182	'Very Low'
0.22182	1	'Very Low'
0.232	1	'Very Low'
0.19273	1	'Very Low'
0.18545	1	'Very Low'
0.184	1	'Very Low'
0.18	1	'Very Low'
0.23727	1.091	'Very Low'
0.204	1	'Very Low'
0.19	1	'Very Low'
0.177	1	'Very Low'
0.18	1	'Very Low'
0.18636	1	'Very Low'
0.183	1	'Very Low'
0.17545	1.091	'Very Low'
0.18636	1	'Very Low'
0.177	1	'Very Low'
0.17909	1	'Very Low'
0.19727	1	'Very Low'
0.18	1	'Very Low'
0.17636	1	'Very Low'
0.171	1	'Very Low'
0.21	1	'Very Low'
0.18909	1	'Very Low'
0.187	1	'Very Low'
0.21364	1.091	'Very Low'
0.22818	1	'Very Low'
0.236	1	'Very Low'
0.21364	1	'Very Low'
0.18455	1	'Very Low'
0.175	1	'Very Low'
0.18	1	'Very Low'
0.23545	1	'Very Low'
0.182	1	'Very Low'
0.18	1	'Very Low'
0.183	1.4	'Very Low'
0.21636	1	'Very Low'
0.19091	1	'Very Low'
0.188	1	'Very Low'
0.19182	1	'Very Low'
0.18545	1	'Very Low'
0.261	1	'Low'
0.18	1	'Very Low'
0.18818	1	'Very Low'
0.189	1	'Very Low'
0.17727	1	'Very Low'
0.181	1	'Very Low'
0.18818	1	'Very Low'
0.19909	1	'Very Low'
0.203	1	'Very Low'
0.24727	1	'Very Low'
0.17818	1	'Very Low'
0.179	1	'Very Low'
0.18545	1	'Very Low'
0.26273	1	'Low'
0.185	1	'Very Low'
0.18909	1	'Very Low'
0.19	1	'Very Low'
0.186	1.2	'Very Low'
0.21182	1	'Very Low'
0.285	1	'Low'
0.27182	1.273	'Low'
0.292	1	'Low'
0.21727	1	'Very Low'
0.23818	1	'Very Low'
0.247	1.1	'Very Low'
0.19273	1	'Very Low'
0.18818	1	'Very Low'
0.257	1.2	'Low'
0.18273	1	'Very Low'
0.18545	1.818	'Very Low'
0.181	1	'Very Low'
0.17818	1	'Very Low'
0.21182	1	'Very Low'
0.246	1	'Very Low'
0.18364	1.273	'Very Low'
0.18	1	'Very Low'
0.19455	1	'Very Low'
0.18636	1	'Very Low'
0.174	1	'Very Low'
0.18818	1.091	'Very Low'
0.17727	1	'Very Low'
0.205	1.1	'Very Low'
0.20818	1	'Very Low'
0.24455	1	'Very Low'
0.235	1	'Very Low'
0.25091	1	'Low'
0.255	1	'Low'
0.28	1	'Low'
0.24273	1	'Very Low'
0.193	1	'Very Low'
0.18091	1	'Very Low'
0.18182	1	'Very Low'
0.185	1.2	'Very Low'
0.18727	1	'Very Low'
0.182	1	'Very Low'
0.18273	1	'Very Low'
0.19909	1	'Very Low'
0.234	1	'Very Low'
0.17818	1	'Very Low'
0.19	1	'Very Low'
0.262	1	'Low'
0.18727	1	'Very Low'
0.19818	1	'Very Low'
0.185	1.1	'Very Low'
0.22909	1	'Very Low'
0.288	1	'Low'
0.21	1	'Very Low'
0.23818	1	'Very Low'
0.252	1	'Low'
0.24636	1.091	'Very Low'
0.22545	1.545	'Very Low'
0.291	1	'Low'
0.20909	1	'Very Low'
0.194	1	'Very Low'
0.21091	1	'Very Low'
0.179	1	'Very Low'
0.17909	1	'Very Low'
0.295	1	'Low'
0.17545	1	'Very Low'
0.192	1.6	'Very Low'
0.21091	1	'Very Low'
0.269	1	'Low'
0.18636	1.182	'Very Low'
0.23182	1	'Very Low'
0.2	1	'Very Low'
0.17091	1	'Very Low'
0.178	1	'Very Low'
0.28545	1	'Low'
0.241	1	'Very Low'
0.23727	1.091	'Very Low'
0.24	1	'Very Low'
0.274	1	'Low'
0.19545	1	'Very Low'
0.278	1	'Low'
0.23182	1	'Very Low'
0.264	1	'Low'
0.21273	1	'Very Low'
0.18545	1	'Very Low'
0.19	1	'Very Low'
0.18455	1	'Very Low'
0.22545	1	'Very Low'
0.185	1	'Very Low'
0.17636	1	'Very Low'
0.22182	1	'Very Low'
0.204	1	'Very Low'
0.23636	1	'Very Low'
0.181	1	'Very Low'
0.17909	1	'Very Low'
0.18455	1	'Very Low'
0.18	1	'Very Low'
0.18	1	'Very Low'
0.25455	1	'Low'
0.203	1	'Very Low'
0.19455	1	'Very Low'
0.19364	1	'Very Low'
0.279	1	'Low'
0.19455	1	'Very Low'
0.279	1	'Low'
0.25545	1	'Low'
0.22636	1	'Very Low'
0.195	1	'Very Low'
0.19727	1.091	'Very Low'
0.18	1.182	'Very Low'
0.264	1	'Low'
0.17636	1	'Very Low'
0.19	1	'Very Low'
0.188	1.1	'Very Low'
0.18	1	'Very Low'
0.20455	1	'Very Low'
0.244	1	'Very Low'
0.17636	1	'Very Low'
0.181	1	'Very Low'
0.19182	1	'Very Low'
0.18364	1	'Very Low'
0.191	1	'Very Low'
0.16182	1	'Very Low'
0.18727	1	'Very Low'
0.18	1	'Very Low'
0.18455	1	'Very Low'
0.25182	1	'Low'
0.177	1	'Very Low'
0.17727	1	'Very Low'
0.20818	1	'Very Low'
0.178	1	'Very Low'
0.17909	1	'Very Low'
0.183	1	'Very Low'
0.18364	1	'Very Low'
0.18091	1	'Very Low'
0.185	1	'Very Low'
0.17273	1	'Very Low'
0.18091	1	'Very Low'
0.177	1	'Very Low'
0.19636	1	'Very Low'
0.26	1.455	'Low'
0.182	1	'Very Low'
0.18	1	'Very Low'
0.17455	1	'Very Low'
0.179	1	'Very Low'
0.24727	1	'Very Low'
0.182	1	'Very Low'
0.17727	1	'Very Low'
0.18182	1	'Very Low'
0.261	1	'Low'
0.16909	1	'Very Low'
0.18	1	'Very Low'
0.196	1.3	'Very Low'
0.19455	1	'Very Low'
0.23727	1	'Very Low'
0.257	1	'Low'
0.18545	1	'Very Low'
0.19091	1	'Very Low'
0.189	1	'Very Low'
0.18364	1	'Very Low'
0.215	1	'Very Low'
0.18273	1	'Very Low'
0.20273	1	'Very Low'
0.194	1	'Very Low'
0.25727	1.091	'Low'
0.20364	1	'Very Low'
0.191	1	'Very Low'
0.18455	1	'Very Low'
0.19	1	'Very Low'
0.211	1	'Very Low'
0.24182	1	'Very Low'
0.21909	1	'Very Low'
0.229	1	'Very Low'
0.28091	1	'Low'
0.299	1	'Low'
0.29182	1	'Low'
0.265	1	'Low'
0.24273	1	'Very Low'
0.21818	1	'Very Low'
0.176	1	'Very Low'
0.19727	1	'Very Low'
0.191	1	'Very Low'
0.20545	1.364	'Very Low'
0.18545	1	'Very Low'
0.18	1	'Very Low'
0.18545	1	'Very Low'
0.18909	1	'Very Low'
0.199	1	'Very Low'
0.24818	1	'Very Low'
0.19636	1	'Very Low'
0.201	1	'Very Low'
0.26364	1	'Low'
0.19	1	'Very Low'
0.18636	1	'Very Low'
0.21364	1	'Very Low'
0.247	1	'Very Low'
0.19273	1	'Very Low'
0.26545	1	'Low'
0.22	1	'Very Low'
0.25182	1	'Low'
0.201	1	'Very Low'
0.25727	1	'Low'
0.279	1	'Low'
0.23455	1	'Very Low'
0.21636	1	'Very Low'
0.179	1	'Very Low'
0.19091	1	'Very Low'
0.207	1.2	'Very Low'
0.22091	1	'Very Low'
0.18182	1	'Very Low'
0.176	1	'Very Low'
0.18818	1	'Very Low'
0.26455	1	'Low'
0.188	1	'Very Low'
0.18273	1	'Very Low'
0.19909	1	'Very Low'
0.201	1.3	'Very Low'
0.20727	1	'Very Low'
0.185	1	'Very Low'
0.19182	1	'Very Low'
0.20455	1	'Very Low'
0.243	1	'Very Low'
0.25818	1	'Low'
0.257	1.2	'Low'
0.26182	1	'Low'
0.252	1	'Low'
0.26818	1	'Low'
0.193	1.1	'Very Low'
0.19091	1	'Very Low'
0.18091	1	'Very Low'
0.178	1	'Very Low'
0.19636	1	'Very Low'
0.179	1	'Very Low'
0.18818	1	'Very Low'
0.21	1	'Very Low'
0.195	1	'Very Low'
0.25455	1	'Low'
0.22273	1	'Very Low'
0.178	1	'Very Low'
0.18818	1	'Very Low'
0.18545	1.545	'Very Low'
0.189	1	'Very Low'
0.26545	1	'Low'
0.18455	1	'Very Low'
0.185	1	'Very Low'
0.23273	1	'Very Low'
0.288	1	'Low'
0.25	1	'Very Low'
0.22636	1	'Very Low'
0.195	1.2	'Very Low'
0.23091	1	'Very Low'
0.227	1	'Very Low'
0.18364	1	'Very Low'
0.19545	1	'Very Low'
0.181	1	'Very Low'
0.19818	1	'Very Low'
0.18091	1	'Very Low'
0.199	1.2	'Very Low'
0.18364	1	'Very Low'
0.20545	1	'Very Low'
0.223	1	'Very Low'
0.22545	1	'Very Low'
0.18727	1	'Very Low'
0.198	1	'Very Low'
0.20727	1	'Very Low'
0.228	1	'Very Low'
0.18091	1	'Very Low'
0.19364	1	'Very Low'
0.182	1	'Very Low'
0.24182	1	'Very Low'
0.29091	1.455	'Low'
0.326	1	'Low'
0.25182	1	'Low'
0.268	1	'Low'
0.26727	1	'Low'
0.229	1.4	'Very Low'
0.20182	1	'Very Low'
0.162	1	'Very Low'
0.18	1	'Very Low'
0.19455	1	'Very Low'
0.185	1	'Very Low'
0.17727	1	'Very Low'
0.24818	1	'Very Low'
0.212	1	'Very Low'
0.25545	1	'Low'
0.231	1	'Very Low'
0.18909	1	'Very Low'
0.18364	1	'Very Low'
0.194	1	'Very Low'
0.18545	1	'Very Low'
0.17727	1	'Very Low'
0.19	1	'Very Low'
0.18273	1	'Very Low'
0.177	1	'Very Low'
0.19	1	'Very Low'
0.188	1.5	'Very Low'
0.18091	1	'Very Low'
0.17636	1	'Very Low'
0.182	1	'Very Low'
0.19455	1	'Very Low'
0.17455	1	'Very Low'
0.183	1	'Very Low'
0.23636	1.091	'Very Low'
0.19273	1	'Very Low'
0.178	1	'Very Low'
0.18636	1	'Very Low'
0.261	1	'Low'
0.21	1	'Very Low'
0.25273	1	'Low'
0.2	1	'Very Low'
0.18636	1	'Very Low'
0.179	1	'Very Low'
0.19182	1	'Very Low'
0.18182	1	'Very Low'
0.203	1	'Very Low'
0.18636	1	'Very Low'
0.248	1	'Very Low'
0.19	1	'Very Low'
0.17273	1	'Very Low'
0.171	1	'Very Low'
0.17909	1	'Very Low'
0.21545	1	'Very Low'
0.177	1	'Very Low'
0.26636	1	'Low'
0.164	1	'Very Low'
0.17909	1	'Very Low'
0.17727	1	'Very Low'
0.19	1.3	'Very Low'
0.18636	1	'Very Low'
0.24545	1	'Very Low'
0.175	1	'Very Low'
0.20909	1	'Very Low'
0.27909	1	'Low'
0.182	1	'Very Low'
0.19273	1	'Very Low'
0.18636	1	'Very Low'
0.182	1	'Very Low'
0.18182	1	'Very Low'
0.235	1	'Very Low'
0.21273	1	'Very Low'
0.19545	1	'Very Low'
0.191	1	'Very Low'
0.33455	1	'Low'
0.231	1	'Very Low'
0.24727	1	'Very Low'
0.273	1	'Low'
0.22091	1	'Very Low'
0.18455	1	'Very Low'
0.194	1	'Very Low'
0.22545	1	'Very Low'
0.19727	1	'Very Low'
0.185	1	'Very Low'
0.18364	1	'Very Low'
0.18	1	'Very Low'
0.19182	1	'Very Low'
0.22545	1	'Very Low'
0.373	1	'Low'
0.18727	1	'Very Low'
0.18727	1	'Very Low'
0.185	1	'Very Low'
0.19	1	'Very Low'
0.19182	1	'Very Low'
0.213	1	'Very Low'
0.22364	1	'Very Low'
0.207	1	'Very Low'
0.21818	1	'Very Low'
0.19818	1.182	'Very Low'
0.22	1	'Very Low'
0.22727	1	'Very Low'
0.232	1	'Very Low'
0.23545	1	'Very Low'
0.195	1	'Very Low'
0.17818	1	'Very Low'
0.186	1	'Very Low'
0.17091	1	'Very Low'
0.24	1	'Very Low'
0.18091	1	'Very Low'
0.167	1.2	'Very Low'
0.17455	1	'Very Low'
0.188	1	'Very Low'
0.27364	1	'Low'
0.22636	1.273	'Very Low'
0.183	1	'Very Low'
0.18182	1	'Very Low'
0.21364	1	'Very Low'
0.182	1	'Very Low'
0.19091	1	'Very Low'
0.211	1	'Very Low'
0.19182	1	'Very Low'
0.19909	1	'Very Low'
0.262	1	'Low'
0.22	1	'Very Low'
0.23	1	'Very Low'
0.31	1	'Low'
0.238	1	'Very Low'
0.20636	1	'Very Low'
0.174	1	'Very Low'
0.19364	1	'Very Low'
0.188	1.1	'Very Low'
0.18545	1	'Very Low'
0.22545	1	'Very Low'
0.183	1	'Very Low'
0.18273	1	'Very Low'
0.20636	1	'Very Low'
0.23	1	'Very Low'
0.18636	1	'Very Low'
0.246	1	'Very Low'
0.19091	1	'Very Low'
0.17818	1	'Very Low'
0.175	1	'Very Low'
0.2	1	'Very Low'
0.25	1	'Very Low'
0.207	1	'Very Low'
0.20455	1	'Very Low'
0.272	1.6	'Low'
0.20182	1	'Very Low'
0.371	1	'Low'
0.26364	1	'Low'
0.213	1	'Very Low'
0.19	1	'Very Low'
0.19	1	'Very Low'
0.17455	1	'Very Low'
0.23364	1	'Very Low'
0.187	1	'Very Low'
0.16364	1	'Very Low'
0.184	1	'Very Low'
0.20909	1	'Very Low'
0.252	1	'Low'
0.23182	1	'Very Low'
0.152	1	'Very Low'
0.17636	1.091	'Very Low'
0.218	1	'Very Low'
0.2	1	'Very Low'
0.21455	1	'Very Low'
0.187	1	'Very Low'
0.24818	1	'Very Low'
0.21091	1	'Very Low'
0.255	1	'Low'
0.24545	1	'Very Low'
0.224	1	'Very Low'
0.26545	1	'Low'
0.196	1	'Very Low'
0.22182	1	'Very Low'
0.214	1	'Very Low'
0.24727	1	'Very Low'
0.17727	1	'Very Low'
0.179	1	'Very Low'
0.18818	1	'Very Low'
0.181	1	'Very Low'
0.17636	1	'Very Low'
0.23545	1	'Very Low'
0.211	1	'Very Low'
0.25727	1	'Low'
0.18182	1	'Very Low'
0.181	1	'Very Low'
0.18909	1	'Very Low'
0.195	1	'Very Low'
0.17909	1	'Very Low'
0.17455	1	'Very Low'
0.252	1	'Low'
0.18091	1	'Very Low'
0.17455	1.364	'Very Low'
0.175	1	'Very Low'
0.22273	1	'Very Low'
0.17364	1	'Very Low'
0.179	1	'Very Low'
0.17455	1	'Very Low'
0.185	1	'Very Low'
0.17636	1	'Very Low'
0.18455	1	'Very Low'
0.178	1	'Very Low'
0.17909	1	'Very Low'
0.17364	1	'Very Low'
0.183	1	'Very Low'
0.18091	1	'Very Low'
0.2	1	'Very Low'
0.31364	1	'Low'
0.17636	1	'Very Low'
0.266	1	'Low'
0.18818	1	'Very Low'
0.18636	1	'Very Low'
0.19	1	'Very Low'
0.18545	1	'Very Low'
0.17818	1	'Very Low'
0.199	1	'Very Low'
0.18364	1	'Very Low'
0.186	1	'Very Low'
0.18182	1	'Very Low'
0.23	1.091	'Very Low'
0.182	1.3	'Very Low'
0.24182	1	'Very Low'
0.257	1.2	'Low'
0.17909	1	'Very Low'
0.18	1	'Very Low'
0.181	1	'Very Low'
0.18273	1	'Very Low'
0.19364	1	'Very Low'
0.23222	1	'Very Low'
0.199	1.3	'Very Low'
0.22727	1	'Very Low'
0.255	1	'Low'
0.18545	1	'Very Low'
0.19182	1	'Very Low'
0.175	1	'Very Low'
0.18909	1	'Very Low'
0.22818	1	'Very Low'
0.194	1	'Very Low'
0.18091	1	'Very Low'
0.182	1	'Very Low'
0.18909	1	'Very Low'
0.24455	1	'Very Low'
0.203	1	'Very Low'
0.26455	1	'Low'
0.229	1	'Very Low'
0.23909	1	'Very Low'
0.20818	1	'Very Low'
0.185	1	'Very Low'
0.18818	1	'Very Low'
0.18273	1	'Very Low'
0.179	1	'Very Low'
0.18182	1	'Very Low'
0.175	1	'Very Low'
0.17545	1	'Very Low'
0.22	1	'Very Low'
0.233	1	'Very Low'
0.20636	1	'Very Low'
0.24091	1	'Very Low'
0.188	1	'Very Low'
0.18	1	'Very Low'
0.212	1	'Very Low'
0.18818	1	'Very Low'
0.18818	1	'Very Low'
0.181	1	'Very Low'
0.23818	1	'Very Low'
0.34273	1	'Low'
0.203	1	'Very Low'
0.23273	1	'Very Low'
0.323	1	'Low'
0.27182	1	'Low'
0.19	1	'Very Low'
0.262	1	'Low'
0.19818	1	'Very Low'
0.21182	1	'Very Low'
0.225	1	'Very Low'
0.17818	1	'Very Low'
0.17857	1	'Very Low'
0.23455	1	'Very Low'
0.2	1.3	'Very Low'
0.25091	1	'Low'
0.25	1	'Very Low'
0.202	1	'Very Low'
0.2	1	'Very Low'
0.21182	1	'Very Low'
0.191	1	'Very Low'
0.19091	1	'Very Low'
0.181	1	'Very Low'
0.18455	1	'Very Low'
0.31091	1.182	'Low'
0.214	1.8	'Very Low'
0.30818	1	'Low'
0.998	1	'High'
0.56364	1	'Medium'
0.233	1	'Very Low'
0.21727	1.091	'Very Low'
0.767	1	'High'
0.37273	1	'Low'
0.18364	1.273	'Very Low'
0.177	1.2	'Very Low'
0.17455	1	'Very Low'
0.189	1	'Very Low'
0.18091	1	'Very Low'
0.20909	1.091	'Very Low'
0.229	1.4	'Very Low'
0.17818	1.273	'Very Low'
0.24818	1.455	'Very Low'
0.188	1	'Very Low'
0.18273	1	'Very Low'
0.592	1	'Medium'
1	1	'High'
0.78909	1.636	'High'
0.162	1	'Very Low'
0.21091	1.182	'Very Low'
0.785	1	'High'
0.82455	1	'High'
0.822	1.3	'High'
0.86182	1	'High'
0.766	1.1	'High'
0.20727	1.455	'Very Low'
0.18	1.3	'Very Low'
0.18455	1	'Very Low'
0.18091	1.091	'Very Low'
0.219	1	'Very Low'
0.18455	1.364	'Very Low'
0.187	1	'Very Low'
0.18091	1	'Very Low'
0.19727	1	'Very Low'
0.245	1	'Very Low'
0.18091	1	'Very Low'
0.18091	1	'Very Low'
0.242	1	'Very Low'
0.21	1.273	'Very Low'
0.25364	1	'Low'
1	1.4	'High'
0.98727	1	'High'
0.425	1	'Low'
0.30818	1	'Low'
0.307	1.4	'Low'
1	1.182	'High'
0.979	1	'High'
1	1.545	'High'
0.682	1.5	'Medium'
0.20455	1	'Very Low'
0.831	1	'High'
0.25364	1.545	'Low'
0.17818	1	'Very Low'
0.174	1.2	'Very Low'
0.18182	1	'Very Low'
0.18636	1.091	'Very Low'
0.183	1.6	'Very Low'
0.22364	1	'Very Low'
0.27455	1	'Low'
0.189	1	'Very Low'
0.18455	1	'Very Low'
0.18091	1	'Very Low'
0.179	1	'Very Low'
0.18091	1	'Very Low'
0.19	1.3	'Very Low'
0.17455	1.182	'Very Low'
0.17818	1	'Very Low'
0.185	1.2	'Very Low'
0.18636	1.182	'Very Low'
0.21727	2.727	'Very Low'
0.186	1	'Very Low'
0.17636	1	'Very Low'
0.18545	1	'Very Low'
0.2	1	'Very Low'
0.17909	1.182	'Very Low'
0.18091	1.727	'Very Low'
0.187	1	'Very Low'
0.18364	2	'Very Low'
0.187	1	'Very Low'
0.18273	1.182	'Very Low'
0.17727	1	'Very Low'
0.21	1	'Very Low'
0.25273	1	'Low'
0.20182	1.091	'Very Low'
0.259	1	'Low'
0.17545	1.455	'Very Low'
0.18909	1	'Very Low'
0.187	1.1	'Very Low'
0.18818	1	'Very Low'
0.20091	1	'Very Low'
0.179	1.1	'Very Low'
0.20455	1.364	'Very Low'
0.18091	1.182	'Very Low'
0.185	1	'Very Low'
0.17818	1.545	'Very Low'
0.19364	1	'Very Low'
0.195	1	'Very Low'
0.24545	1	'Very Low'
0.18273	1.727	'Very Low'
0.182	1	'Very Low'
0.17364	1	'Very Low'
0.23182	1	'Very Low'
0.191	1	'Very Low'
0.18364	1	'Very Low'
0.18	1	'Very Low'
0.19273	1.273	'Very Low'
0.24545	1.091	'Very Low'
0.194	1	'Very Low'
0.18273	1	'Very Low'
0.18364	1	'Very Low'
0.179	1	'Very Low'
0.22273	1.364	'Very Low'
0.17273	1	'Very Low'
0.349	1.4	'Low'
0.79818	1.455	'High'
0.372	1	'Low'
0.38727	1	'Low'
0.751	1.1	'High'
0.92909	1.182	'High'
0.909	1.3	'High'
0.52727	1	'Medium'
0.253	1.1	'Low'
0.21273	1.091	'Very Low'
0.161	1	'Very Low'
0.18364	1	'Very Low'
0.235	1	'Very Low'
0.16364	1.182	'Very Low'
0.16636	1	'Very Low'
0.192	1.2	'Very Low'
0.20545	1	'Very Low'
0.232	1.4	'Very Low'
0.18182	1	'Very Low'
0.182	1	'Very Low'
0.18455	1	'Very Low'
0.18818	1.091	'Very Low'
0.18	1	'Very Low'
0.20818	1.364	'Very Low'
0.25182	1.636	'Low'
0.246	1.2	'Very Low'
0.26545	1.273	'Low'
0.283	1	'Low'
0.29	1.273	'Low'
0.537	1	'Medium'
0.62545	1	'Medium'
0.48	1.1	'Low'
0.35818	1	'Low'
0.183	1	'Very Low'
0.16818	1.364	'Very Low'
0.17909	1	'Very Low'
0.253	1	'Low'
0.17909	1.273	'Very Low'
0.20545	1.545	'Very Low'
0.181	1.2	'Very Low'
0.26364	1	'Low'
0.22909	1	'Very Low'
0.193	1.4	'Very Low'
0.18636	1	'Very Low'
0.18	1	'Very Low'
0.236	1	'Very Low'
0.18545	1	'Very Low'
0.186	1	'Very Low'
0.76909	1.182	'High'
1	1	'High'
0.997	1.1	'High'
0.321	1.6	'Low'
0.32727	1	'Low'
0.26	1	'Low'
0.24273	1.818	'Very Low'
0.234	1.1	'Very Low'
0.21182	1.091	'Very Low'
0.17909	1.364	'Very Low'
0.19	1.3	'Very Low'
0.18727	1	'Very Low'
0.239	1.1	'Very Low'
0.16818	1	'Very Low'
0.19364	1.273	'Very Low'
0.189	1	'Very Low'
0.21091	1	'Very Low'
0.257	1	'Low'
0.18273	1	'Very Low'
0.19636	1	'Very Low'
0.18	1.3	'Very Low'
0.18182	1	'Very Low'
0.2	1.273	'Very Low'
0.184	1	'Very Low'
0.20636	1	'Very Low'
0.21091	1.182	'Very Low'
0.264	1	'Low'
0.26273	1.455	'Low'
0.263	1	'Low'
0.22091	1.091	'Very Low'
0.233	1.4	'Very Low'
0.28636	1.182	'Low'
0.203	1	'Very Low'
0.17909	1	'Very Low'
0.224	1	'Very Low'
0.18182	1	'Very Low'
0.18545	1	'Very Low'
0.258	1	'Low'
0.17818	1	'Very Low'
0.17909	1.091	'Very Low'
0.187	1	'Very Low'
0.25364	1	'Low'
0.17545	1	'Very Low'
0.181	1.2	'Very Low'
0.17818	1.091	'Very Low'
0.18727	1	'Very Low'
0.186	1	'Very Low'
0.22182	1.091	'Very Low'
0.24	1.1	'Very Low'
0.19455	1.273	'Very Low'
0.20091	1	'Very Low'
0.246	1.7	'Very Low'
0.21909	1.091	'Very Low'
0.27364	1	'Low'
0.357	1	'Low'
0.25364	1	'Low'
0.223	1	'Very Low'
0.24545	1.182	'Very Low'
0.192	1	'Very Low'
0.17818	1	'Very Low'
0.192	1	'Very Low'
0.18364	1	'Very Low'
0.17909	1	'Very Low'
0.188	1	'Very Low'
0.21818	1	'Very Low'
0.29636	1	'Low'
0.185	1	'Very Low'
0.18091	1	'Very Low'
0.17818	1	'Very Low'
0.189	1.6	'Very Low'
0.18273	1	'Very Low'
0.186	1	'Very Low'
0.18636	1	'Very Low'
0.18818	1	'Very Low'
0.176	1	'Very Low'
0.19	1	'Very Low'
0.17818	1.091	'Very Low'
0.177	1	'Very Low'
0.18273	1	'Very Low'
0.276	1	'Low'
0.18545	1	'Very Low'
0.18273	1	'Very Low'
0.186	1	'Very Low'
0.17182	1	'Very Low'
0.18182	1	'Very Low'
0.215	1	'Very Low'
0.18182	1	'Very Low'
0.18	1	'Very Low'
0.23455	1.091	'Very Low'
0.26273	1	'Low'
0.185	1	'Very Low'
0.17455	1	'Very Low'
0.19091	1	'Very Low'
0.18	1	'Very Low'
0.18545	1	'Very Low'
0.226	1	'Very Low'
0.19545	1	'Very Low'
0.19273	1.182	'Very Low'
0.195	1	'Very Low'
0.19	1	'Very Low'
0.22909	1	'Very Low'
0.18	1	'Very Low'
0.19	1.091	'Very Low'
0.18455	1	'Very Low'
0.27	1	'Low'
0.17818	1	'Very Low'
0.183	1	'Very Low'
0.18545	1	'Very Low'
0.17727	1	'Very Low'
0.195	1.7	'Very Low'
0.17909	1	'Very Low'
0.17727	1	'Very Low'
0.194	1.1	'Very Low'
0.22727	1	'Very Low'
0.189	1	'Very Low'
0.18545	1.091	'Very Low'
0.18727	1.091	'Very Low'
0.186	1.3	'Very Low'
0.23727	1	'Very Low'
0.18818	1	'Very Low'
0.195	1	'Very Low'
0.21545	1	'Very Low'
0.228	1	'Very Low'
0.24545	1.091	'Very Low'
0.22	1	'Very Low'
0.227	1	'Very Low'
0.28545	1.364	'Low'
0.229	1.1	'Very Low'
0.21818	1	'Very Low'
0.195	1	'Very Low'
0.18364	1	'Very Low'
0.18091	1	'Very Low'
0.185	1	'Very Low'
0.17818	1	'Very Low'
0.19273	1	'Very Low'
0.191	1	'Very Low'
0.21455	1	'Very Low'
0.229	1	'Very Low'
0.20364	1	'Very Low'
0.19	1	'Very Low'
0.178	1	'Very Low'
0.23091	1	'Very Low'
0.19273	1	'Very Low'
0.183	1	'Very Low'
0.21	1	'Very Low'
0.209	1	'Very Low'
0.20091	1.455	'Very Low'
0.204	1	'Very Low'
0.21364	2	'Very Low'
0.21	1	'Very Low'
0.23545	1	'Very Low'
0.26545	1	'Low'
0.222	1.2	'Very Low'
0.18091	1	'Very Low'
0.18091	1	'Very Low'
0.175	1	'Very Low'
0.18273	1.455	'Very Low'
0.191	1.2	'Very Low'
0.18091	1	'Very Low'
0.18091	1	'Very Low'
0.194	1	'Very Low'
0.24182	1	'Very Low'
0.18727	1.273	'Very Low'
0.192	1.1	'Very Low'
0.19182	1.091	'Very Low'
0.24545	1.091	'Very Low'
0.194	1	'Very Low'
0.21	1	'Very Low'
0.187	1	'Very Low'
0.21545	1	'Very Low'
0.24364	1	'Very Low'
0.258	1	'Low'
0.22636	1	'Very Low'
0.25	1	'Very Low'
0.25909	1	'Low'
0.27364	1	'Low'
0.191	1.5	'Very Low'
0.20545	1	'Very Low'
0.24182	1	'Very Low'
0.184	1	'Very Low'
0.17727	1	'Very Low'
0.18364	1	'Very Low'
0.175	1	'Very Low'
0.18909	1	'Very Low'
0.195	1	'Very Low'
0.24091	1	'Very Low'
0.18182	1	'Very Low'
0.228	1	'Very Low'
0.18091	1.091	'Very Low'
0.19091	1	'Very Low'
0.25	1	'Very Low'
0.18545	1	'Very Low'
0.203	1	'Very Low'
0.19	1	'Very Low'
0.32364	1	'Low'
0.188	1	'Very Low'
0.18182	1.091	'Very Low'
0.224	1	'Very Low'
0.22364	1	'Very Low'
0.258	1.7	'Low'
0.22182	1	'Very Low'
0.20091	1	'Very Low'
0.183	1	'Very Low'
0.17727	1	'Very Low'
0.18364	1	'Very Low'
0.269	1	'Low'
0.18545	1	'Very Low'
0.204	1	'Very Low'
0.20727	1	'Very Low'
0.23364	1	'Very Low'
0.196	1.2	'Very Low'
0.22182	1	'Very Low'
0.21545	1	'Very Low'
0.233	1	'Very Low'
0.19636	1	'Very Low'
0.23	1	'Very Low'
0.19909	1.091	'Very Low'
0.21273	1	'Very Low'
0.308	1	'Low'
0.23636	1	'Very Low'
0.24182	1	'Very Low'
0.227	1	'Very Low'
0.26364	1	'Low'
0.214	1.2	'Very Low'
0.25909	1	'Low'
0.18182	1	'Very Low'
0.163	1	'Very Low'
0.18091	1	'Very Low'
0.181	1	'Very Low'
0.18091	1	'Very Low'
0.18545	1	'Very Low'
0.18	1	'Very Low'
0.26727	1	'Low'
0.22909	1	'Very Low'
0.178	1	'Very Low'
0.21	1.455	'Very Low'
0.18	1	'Very Low'
0.18091	1	'Very Low'
0.18636	1	'Very Low'
0.187	1	'Very Low'
0.25545	1	'Low'
0.19091	1	'Very Low'
0.206	1	'Very Low'
0.18273	1	'Very Low'
0.179	1	'Very Low'
0.17727	1	'Very Low'
0.17273	1.091	'Very Low'
0.172	1	'Very Low'
0.17455	1	'Very Low'
0.17909	1	'Very Low'
0.212	1	'Very Low'
0.18273	1	'Very Low'
0.225	1	'Very Low'
0.16273	1	'Very Low'
0.21091	1	'Very Low'
0.181	1.1	'Very Low'
0.22818	1	'Very Low'
0.23545	1	'Very Low'
0.169	1	'Very Low'
0.18	1	'Very Low'
0.199	1	'Very Low'
0.17545	1	'Very Low'
0.18273	1	'Very Low'
0.172	1	'Very Low'
0.17545	1	'Very Low'
0.17818	1.091	'Very Low'
0.189	1	'Very Low'
0.18455	1	'Very Low'
0.23636	1	'Very Low'
0.174	1	'Very Low'
0.18364	1	'Very Low'
0.277	1	'Low'
0.25364	1	'Low'
0.17091	1	'Very Low'
0.19	1	'Very Low'
0.17636	1	'Very Low'
0.22	1.091	'Very Low'
0.185	1	'Very Low'
0.17545	1	'Very Low'
0.176	1	'Very Low'
0.19636	1.273	'Very Low'
0.23818	1	'Very Low'
0.183	1	'Very Low'
0.28091	1	'Low'
0.363	1	'Low'
0.37	1	'Low'
0.342	1	'Low'
0.34	1	'Low'
0.32273	1	'Low'
0.262	1.1	'Low'
0.20182	1	'Very Low'
0.26091	1.091	'Low'
0.25	1	'Very Low'
0.22636	1.091	'Very Low'
0.221	1	'Very Low'
0.24	1	'Very Low'
0.21636	1	'Very Low'
0.233	1	'Very Low'
0.18545	1	'Very Low'
0.181	1	'Very Low'
0.18636	1	'Very Low'
0.17455	1.091	'Very Low'
0.174	1	'Very Low'
0.17455	1	'Very Low'
0.21545	1	'Very Low'
0.226	1	'Very Low'
0.19091	1.364	'Very Low'
0.26909	1	'Low'
0.222	1	'Very Low'
0.19091	1	'Very Low'
0.205	1	'Very Low'
0.19364	1	'Very Low'
0.19182	1	'Very Low'
0.188	1.1	'Very Low'
0.27182	1	'Low'
0.21364	1	'Very Low'
0.192	1	'Very Low'
0.20091	1.091	'Very Low'
0.282	1.1	'Low'
0.18818	1.364	'Very Low'
0.202	1	'Very Low'
0.19545	1	'Very Low'
0.20364	1	'Very Low'
0.181	1	'Very Low'
0.19364	1	'Very Low'
0.17909	1	'Very Low'
0.263	1	'Low'
0.18091	1	'Very Low'
0.184	1	'Very Low'
0.24273	1	'Very Low'
0.25455	1	'Low'
0.18	1	'Very Low'
0.18273	1	'Very Low'
0.18909	1	'Very Low'
0.182	1	'Very Low'
0.18364	1	'Very Low'
0.23455	1.182	'Very Low'
0.284	1	'Low'
0.21818	1	'Very Low'
0.207	1.1	'Very Low'
0.29636	1	'Low'
0.28364	1.091	'Low'
0.211	1.5	'Very Low'
0.23455	1.091	'Very Low'
0.22273	1	'Very Low'
0.175	1	'Very Low'
0.18545	1.545	'Very Low'
0.177	1	'Very Low'
0.17818	1	'Very Low'
0.17909	1.273	'Very Low'
0.177	1	'Very Low'
0.17727	1	'Very Low'
0.21818	1	'Very Low'
0.232	1	'Very Low'
0.17273	1	'Very Low'
0.173	1	'Very Low'
0.19636	1	'Very Low'
0.17727	1	'Very Low'
0.19	1	'Very Low'
0.21273	1.091	'Very Low'
0.18273	1.091	'Very Low'
0.18	1.1	'Very Low'
0.22455	1.091	'Very Low'
0.40091	1	'Low'
0.769	1	'High'
0.74636	1	'Medium'
0.611	1	'Medium'
0.90182	1	'High'
0.219	1	'Very Low'
0.19455	1	'Very Low'
0.19	1	'Very Low'
0.19273	1	'Very Low'
0.18364	1	'Very Low'
0.185	1.1	'Very Low'
0.18909	1	'Very Low'
0.19455	1	'Very Low'
0.28	1	'Low'
0.29	1	'Low'
0.177	1	'Very Low'
0.18909	1	'Very Low'
0.21545	1	'Very Low'
0.178	1	'Very Low'
0.49273	1	'Low'
0.73273	1	'Medium'
0.895	1	'High'
0.93273	1	'High'
0.643	1	'Medium'
1	1	'High'
1	1.182	'High'
0.291	1	'Low'
0.33273	1	'Low'
0.379	1	'Low'
0.29636	1	'Low'
0.232	1	'Very Low'
0.18545	1	'Very Low'
0.18091	1	'Very Low'
0.216	1	'Very Low'
0.17	1	'Very Low'
0.17818	1	'Very Low'
0.176	1	'Very Low'
0.21182	1	'Very Low'
0.235	1	'Very Low'
0.16636	1	'Very Low'
0.19818	1	'Very Low'
0.184	1	'Very Low'
0.18909	1	'Very Low'
0.22818	1	'Very Low'
0.177	1	'Very Low'
0.18727	1	'Very Low'
0.172	1	'Very Low'
0.19818	1	'Very Low'
0.21636	1	'Very Low'
0.206	1	'Very Low'
0.18364	1	'Very Low'
0.18455	1	'Very Low'
0.184	1	'Very Low'
0.17455	1	'Very Low'
0.18	1	'Very Low'
0.162	1	'Very Low'
0.17636	1	'Very Low'
0.174	1	'Very Low'
0.17909	1	'Very Low'
0.16545	1	'Very Low'
0.178	1	'Very Low'
0.18273	1	'Very Low'
0.21091	1	'Very Low'
0.196	1	'Very Low'
0.17	1.182	'Very Low'
0.259	1	'Low'
0.18364	1	'Very Low'
0.69273	1	'Medium'
1	1	'High'
0.92727	1	'High'
0.48	1	'Low'
0.586	1	'Medium'
0.79273	1	'High'
0.411	1	'Low'
0.52818	1	'Medium'
0.56909	1	'Medium'
0.526	1	'Medium'
0.24818	1	'Very Low'
0.186	1	'Very Low'
0.17909	1	'Very Low'
0.25364	1	'Low'
0.182	1	'Very Low'
0.17909	1	'Very Low'
0.18636	1	'Very Low'
0.24	1	'Very Low'
0.18455	1.091	'Very Low'
0.23091	1	'Very Low'
0.183	1	'Very Low'
0.26182	1	'Low'
0.177	1	'Very Low'
0.18182	1	'Very Low'
0.22091	1	'Very Low'
0.179	1	'Very Low'
0.18455	1	'Very Low'
0.334	1	'Low'
0.49818	1	'Low'
0.26909	1	'Low'
0.324	1	'Low'
0.50636	1	'Medium'
0.427	1	'Low'
0.28636	1	'Low'
0.319	1.2	'Low'
0.22727	1	'Very Low'
0.19727	1	'Very Low'
0.179	1	'Very Low'
0.17636	1	'Very Low'
0.16909	1	'Very Low'
0.218	1	'Very Low'
0.19	1	'Very Low'
0.21091	1	'Very Low'
0.237	1	'Very Low'
0.24545	1	'Very Low'
0.182	1	'Very Low'
0.65909	1	'Medium'
0.561	1	'Medium'
0.72273	1	'Medium'
0.89182	1	'High'
0.877	1	'High'
0.81727	1	'High'
0.877	1.6	'High'
0.89909	1	'High'
0.616	1	'Medium'
0.53	1	'Medium'
0.501	1	'Medium'
0.42182	1.091	'Low'
0.356	1	'Low'
0.25455	1	'Low'
0.19636	1	'Very Low'
0.185	1	'Very Low'
0.18727	1	'Very Low'
0.18455	1.182	'Very Low'
0.176	1.1	'Very Low'
0.18182	1	'Very Low'
0.20364	1	'Very Low'
0.228	1	'Very Low'
0.19091	1	'Very Low'
0.183	1	'Very Low'
0.18091	1	'Very Low'
0.19364	1	'Very Low'
0.198	1	'Very Low'
0.18182	1	'Very Low'
0.59364	1	'Medium'
0.768	1	'High'
0.84	1	'High'
0.543	1	'Medium'
0.37182	1	'Low'
0.42818	1.091	'Low'
0.403	1.2	'Low'
0.88636	1	'High'
0.461	1	'Low'
0.26909	1	'Low'
0.194	1	'Very Low'
0.17273	1	'Very Low'
0.17	1	'Very Low'
0.17182	1	'Very Low'
0.16	1	'Very Low'
0.19	1	'Very Low'
0.18364	1	'Very Low'
0.22364	1.091	'Very Low'
0.209	1	'Very Low'
0.17273	1	'Very Low'
0.19727	1	'Very Low'
0.195	1	'Very Low'
0.32455	1	'Low'
0.207	1	'Very Low'
0.40273	1.364	'Low'
0.39364	1	'Low'
0.479	1	'Low'
0.52917	1	'Medium'
0.559	1	'Medium'
0.50273	1	'Medium'
0.459	1	'Low'
0.29364	1	'Low'
0.272	1	'Low'
0.20636	1	'Very Low'
0.20636	1	'Very Low'
0.187	1	'Very Low'
0.18545	1	'Very Low'
0.17909	1	'Very Low'
0.186	1	'Very Low'
0.17273	1	'Very Low'
0.20091	1	'Very Low'
0.229	1	'Very Low'
0.17182	1	'Very Low'
0.19091	1	'Very Low'
0.216	1	'Very Low'
0.19182	1	'Very Low'
0.173	1	'Very Low'
0.22909	1	'Very Low'
0.19909	1	'Very Low'
0.491	1	'Low'
0.40818	1	'Low'
0.47636	1	'Low'
0.423	1.1	'Low'
0.45727	1	'Low'
0.445	1	'Low'
0.46818	1.273	'Low'
0.28364	1.091	'Low'
0.195	1	'Very Low'
0.21364	1	'Very Low'
0.17818	1	'Very Low'
0.183	1	'Very Low'
0.17364	1	'Very Low'
0.21636	1	'Very Low'
0.185	1	'Very Low'
0.20636	1	'Very Low'
0.233	1	'Very Low'
0.18182	1	'Very Low'
0.19455	1	'Very Low'
0.194	1	'Very Low'
0.17273	1	'Very Low'
0.18273	1	'Very Low'
0.219	1	'Very Low'
0.17364	1	'Very Low'
0.19364	1	'Very Low'
0.264	1	'Low'
0.24455	1	'Very Low'
0.273	1	'Low'
0.31	1	'Low'
0.27	1	'Low'
0.215	1	'Very Low'
0.17727	1	'Very Low'
0.17545	1	'Very Low'
0.176	1	'Very Low'
0.19545	1	'Very Low'
0.18	1	'Very Low'
0.18364	1	'Very Low'
0.24909	1.364	'Very Low'
0.174	1	'Very Low'
0.20091	1	'Very Low'
0.22818	1	'Very Low'
0.259	1	'Low'
0.18	1	'Very Low'
0.17	1	'Very Low'
0.158	1	'Very Low'
0.24455	1	'Very Low'
0.184	1	'Very Low'
0.18455	1	'Very Low'
0.24455	1	'Very Low'
0.239	1	'Very Low'
0.20727	1	'Very Low'
0.18	1	'Very Low'
0.242	1	'Very Low'
0.19455	1	'Very Low'
0.24727	1.091	'Very Low'
0.519	1	'Medium'
0.21182	1	'Very Low'
0.176	1	'Very Low'
0.18364	1	'Very Low'
0.18727	1	'Very Low'
0.2	1	'Very Low'
0.17545	1	'Very Low'
0.17545	1	'Very Low'
0.186	1	'Very Low'
0.22364	1.091	'Very Low'
0.198	1	'Very Low'
0.18727	1	'Very Low'
0.16	1	'Very Low'
0.174	1	'Very Low'
0.19182	1	'Very Low'
0.204	1	'Very Low'
0.24	1	'Very Low'
0.277	1	'Low'
0.25909	1	'Low'
0.33273	1	'Low'
0.233	1	'Very Low'
0.31182	1	'Low'
0.34	1	'Low'
0.33545	1	'Low'
0.25364	1	'Low'
0.187	1	'Very Low'
0.19182	1	'Very Low'
0.24909	1	'Very Low'
0.173	1	'Very Low'
0.16727	1	'Very Low'
0.172	1	'Very Low'
0.17455	1	'Very Low'
0.22727	1	'Very Low'
0.242	1.1	'Very Low'
0.17818	1	'Very Low'
0.17636	1	'Very Low'
0.185	1	'Very Low'
0.18364	1	'Very Low'
0.19455	1	'Very Low'
0.173	1	'Very Low'
0.19	1	'Very Low'
0.208	1	'Very Low'
0.31818	1	'Low'
0.28273	1	'Low'
0.209	1	'Very Low'
0.31818	1	'Low'
0.31364	1	'Low'
0.349	1	'Low'
0.23364	1	'Very Low'
0.18818	1	'Very Low'
0.168	1	'Very Low'
0.18636	1	'Very Low'
0.172	1	'Very Low'
0.17545	1	'Very Low'
0.18364	1	'Very Low'
0.185	1	'Very Low'
0.20091	1	'Very Low'
0.24	1	'Very Low'
0.181	1	'Very Low'
0.18455	1	'Very Low'
0.26091	1	'Low'
0.183	1	'Very Low'
0.18636	1	'Very Low'
0.198	1	'Very Low'
0.20182	1	'Very Low'
0.27909	1	'Low'
0.378	1	'Low'
0.42273	1	'Low'
0.30364	1	'Low'
0.527	1	'Medium'
0.36091	1	'Low'
0.423	1	'Low'
1	1	'High'
1	1	'High'
0.60818	1	'Medium'
0.154	1	'Very Low'
0.19455	1	'Very Low'
0.21364	1.182	'Very Low'
0.181	1	'Very Low'
0.18636	1	'Very Low'
0.25364	1	'Low'
0.26	1	'Low'
0.20727	1	'Very Low'
0.24636	1	'Very Low'
0.19	1	'Very Low'
0.18182	1	'Very Low'
0.215	1	'Very Low'
0.19182	1	'Very Low'
0.19091	1	'Very Low'
0.274	1	'Low'
0.25818	1	'Low'
0.31273	1	'Low'
0.366	1	'Low'
0.35091	1	'Low'
0.38	1.6	'Low'
0.30273	1	'Low'
0.35909	1	'Low'
0.18	1	'Very Low'
0.17545	1	'Very Low'
0.25364	1	'Low'
0.164	1	'Very Low'
0.16273	1	'Very Low'
0.182	1	'Very Low'
0.17636	1	'Very Low'
0.18727	1	'Very Low'
0.28	1	'Low'
0.17364	1	'Very Low'
0.17364	1	'Very Low'
0.182	1	'Very Low'
0.17636	1	'Very Low'
0.177	1	'Very Low'
0.17636	1	'Very Low'
0.19818	1	'Very Low'
0.274	1	'Low'
0.36727	1.091	'Low'
0.33091	1	'Low'
0.263	1	'Low'
0.40818	1.091	'Low'
0.412	1.2	'Low'
0.24727	1	'Very Low'
0.21	1	'Very Low'
0.198	1.1	'Very Low'
0.17182	1	'Very Low'
0.18455	1	'Very Low'
0.184	1	'Very Low'
0.19636	1	'Very Low'
0.16	1	'Very Low'
0.20455	1	'Very Low'
0.20273	1	'Very Low'
0.256	1	'Low'
0.17727	1	'Very Low'
0.17636	1	'Very Low'
0.177	1.5	'Very Low'
0.18364	1	'Very Low'
0.184	1	'Very Low'
0.17364	1	'Very Low'
0.19455	1	'Very Low'
0.167	1	'Very Low'
0.19727	1	'Very Low'
0.29636	1	'Low'
0.209	1	'Very Low'
0.20818	1	'Very Low'
0.3	1	'Low'
0.227	1	'Very Low'
0.20636	1	'Very Low'
0.19	1	'Very Low'
0.17727	1	'Very Low'
0.17818	1	'Very Low'
0.197	1	'Very Low'
0.17455	1	'Very Low'
0.181	1	'Very Low'
0.16545	1	'Very Low'
0.21545	1	'Very Low'
0.251	1	'Low'
0.17636	1	'Very Low'
0.24364	1	'Very Low'
0.182	1	'Very Low'
0.16364	1	'Very Low'
0.175	1	'Very Low'
0.16727	1	'Very Low'
0.15455	1	'Very Low'
0.181	1	'Very Low'
0.19	1	'Very Low'
0.25091	1	'Low'
0.214	1	'Very Low'
0.18727	1	'Very Low'
0.22091	1	'Very Low'
0.234	1	'Very Low'
0.28545	1.091	'Low'
0.175	1	'Very Low'
0.16636	1	'Very Low'
0.19364	1	'Very Low'
0.172	1	'Very Low'
0.17636	1	'Very Low'
0.17364	1	'Very Low'
0.181	1	'Very Low'
0.20182	1	'Very Low'
0.23364	1	'Very Low'
0.164	1	'Very Low'
0.17727	1	'Very Low'
0.171	1	'Very Low'
0.17818	1	'Very Low'
0.17909	1	'Very Low'
0.203	1	'Very Low'
0.17455	1	'Very Low'
0.20455	1	'Very Low'
0.332	1	'Low'
0.33455	1	'Low'
0.246	1	'Very Low'
0.29455	1	'Low'
0.30273	1	'Low'
0.394	1	'Low'
0.24636	1	'Very Low'
0.19909	1	'Very Low'
0.21	1.5	'Very Low'
0.22	1	'Very Low'
0.205	1	'Very Low'
0.17182	1	'Very Low'
0.21	1	'Very Low'
0.188	1	'Very Low'
0.19	1	'Very Low'
0.31364	1	'Low'
0.196	1	'Very Low'
0.20273	1	'Very Low'
0.196	1	'Very Low'
0.2	1	'Very Low'
0.19636	1	'Very Low'
0.239	1	'Very Low'
0.21818	1.545	'Very Low'
0.28455	1	'Low'
0.299	1	'Low'
0.24636	1	'Very Low'
0.394	1	'Low'
0.4	1	'Low'
0.30545	1	'Low'
0.324	1	'Low'
0.24273	1	'Very Low'
0.205	1	'Very Low'
0.2	1	'Very Low'
0.20364	1	'Very Low'
0.176	1	'Very Low'
0.16182	1	'Very Low'
0.21091	1	'Very Low'
0.17	1	'Very Low'
0.19909	1	'Very Low'
0.253	1	'Low'
0.18818	1	'Very Low'
0.20818	1	'Very Low'
0.177	1	'Very Low'
0.17273	1	'Very Low'
0.18091	1	'Very Low'
0.192	1	'Very Low'
0.19455	1	'Very Low'
0.22545	1	'Very Low'
0.276	1	'Low'
0.27909	1	'Low'
0.204	1	'Very Low'
0.52364	1	'Medium'
0.37727	1	'Low'
0.34	1	'Low'
0.20909	1	'Very Low'
0.217	1	'Very Low'
0.22182	1	'Very Low'
0.16455	1	'Very Low'
0.176	1	'Very Low'
0.17273	1	'Very Low'
0.21818	1	'Very Low'
0.185	1	'Very Low'
0.21364	1	'Very Low'
0.24636	1	'Very Low'
0.168	1	'Very Low'
0.20545	1	'Very Low'
0.178	1.1	'Very Low'
0.18455	1	'Very Low'
0.19455	1	'Very Low'
0.172	1	'Very Low'
0.18273	1	'Very Low'
0.283	1.2	'Low'
0.52636	1	'Medium'
0.32818	1	'Low'
0.229	1	'Very Low'
0.40636	1	'Low'
0.336	1	'Low'
0.37727	1	'Low'
0.305	1.1	'Low'
0.22727	1	'Very Low'
0.19	1	'Very Low'
0.201	1	'Very Low'
0.17273	1	'Very Low'
0.19636	1	'Very Low'
0.184	1	'Very Low'
0.16364	1	'Very Low'
0.184	1.1	'Very Low'
0.25636	1	'Low'
0.18	1	'Very Low'
0.154	1	'Very Low'
0.17182	1	'Very Low'
0.17727	1	'Very Low'
0.177	1	'Very Low'
0.19818	1	'Very Low'
0.19909	1	'Very Low'
0.226	1	'Very Low'
0.30273	1	'Low'
0.331	1.5	'Low'
0.32727	1	'Low'
0.28	1	'Low'
0.289	1	'Low'
0.30727	1	'Low'
0.367	1	'Low'
0.22909	1	'Very Low'
0.18545	1	'Very Low'
0.178	1	'Very Low'
0.15909	1.364	'Very Low'
0.15273	1	'Very Low'
0.188	1	'Very Low'
0.19	1	'Very Low'
0.20545	1	'Very Low'
0.259	1	'Low'
0.20182	1	'Very Low'
0.18	1	'Very Low'
0.17636	1	'Very Low'
0.18455	1	'Very Low'
0.181	1	'Very Low'
0.16909	1	'Very Low'
0.24273	1	'Very Low'
0.172	1	'Very Low'
0.18	1	'Very Low'
0.234	1	'Very Low'
0.23182	1	'Very Low'
0.19182	1	'Very Low'
0.241	1	'Very Low'
0.23	1	'Very Low'
0.19909	1	'Very Low'
0.164	1	'Very Low'
0.17	1	'Very Low'
0.173	1	'Very Low'
0.15182	1	'Very Low'
0.17818	1	'Very Low'
0.17	1	'Very Low'
0.17	1	'Very Low'
0.25727	1	'Low'
0.262	1	'Low'
0.17818	1	'Very Low'
0.17182	1	'Very Low'
0.169	1	'Very Low'
0.20364	1	'Very Low'
0.167	1	'Very Low'
0.18	1	'Very Low'
0.18	1	'Very Low'
0.18	1	'Very Low'
0.17364	1.091	'Very Low'
0.21818	1	'Very Low'
0.211	1	'Very Low'
0.18455	1	'Very Low'
0.24545	1.091	'Very Low'
0.217	1	'Very Low'
0.29818	1	'Low'
0.185	1	'Very Low'
0.16818	1	'Very Low'
0.16818	1	'Very Low'
0.178	1	'Very Low'
0.16	1	'Very Low'
0.17	1	'Very Low'
0.175	1	'Very Low'
0.20273	1	'Very Low'
0.24	1	'Very Low'
0.23909	1	'Very Low'
0.17636	1.273	'Very Low'
0.181	1	'Very Low'
0.17364	1	'Very Low'
0.25818	1	'Low'
0.18	1	'Very Low'
0.22727	1	'Very Low'
0.259	1	'Low'
0.22727	1	'Very Low'
0.23818	1	'Very Low'
0.243	1.4	'Very Low'
0.24909	1	'Very Low'
0.35636	1	'Low'
0.313	1	'Low'
0.23455	1	'Very Low'
0.2	1	'Very Low'
0.176	1	'Very Low'
0.18091	1	'Very Low'
0.164	1	'Very Low'
0.16182	1	'Very Low'
0.21455	1	'Very Low'
0.185	1	'Very Low'
0.2	1	'Very Low'
0.26	1	'Low'
0.182	1	'Very Low'
0.20364	1.091	'Very Low'
0.174	1	'Very Low'
0.17545	1	'Very Low'
0.18909	1	'Very Low'
0.253	1	'Low'
0.17727	1	'Very Low'
0.23545	1	'Very Low'
0.269	1	'Low'
0.29182	1	'Low'
0.213	1	'Very Low'
0.31455	1	'Low'
0.25182	1	'Low'
0.3	1	'Low'
0.31909	1	'Low'
0.195	1	'Very Low'
0.19273	1	'Very Low'
0.20273	1	'Very Low'
0.163	1	'Very Low'
0.17364	1	'Very Low'
0.17818	1	'Very Low'
0.182	1	'Very Low'
0.21727	1	'Very Low'
0.21364	1	'Very Low'
0.169	1	'Very Low'
0.18273	1	'Very Low'
0.179	1	'Very Low'
0.17364	1	'Very Low'
0.20273	1	'Very Low'
0.168	1	'Very Low'
0.21636	1	'Very Low'
0.20818	1	'Very Low'
0.286	1	'Low'
0.32455	1	'Low'
0.246	1	'Very Low'
0.37545	1	'Low'
0.356	1	'Low'
0.30364	1	'Low'
0.208	1	'Very Low'
0.201	1	'Very Low'
0.16909	1	'Very Low'
0.174	1	'Very Low'
0.20182	1	'Very Low'
0.183	1	'Very Low'
0.18091	1	'Very Low'
0.181	1	'Very Low'
0.19636	1	'Very Low'
0.237	1	'Very Low'
0.188	1	'Very Low'
0.17818	1	'Very Low'
0.202	1	'Very Low'
0.17364	1	'Very Low'
0.172	1	'Very Low'
0.17182	1	'Very Low'
0.185	1	'Very Low'
0.258	1	'Low'
0.39727	1	'Low'
0.367	1	'Low'
0.26	1.364	'Low'
0.359	1	'Low'
0.282	1	'Low'
0.24909	1	'Very Low'
0.24	1.3	'Very Low'
0.19909	1	'Very Low'
0.161	1	'Very Low'
0.17818	1	'Very Low'
0.178	1	'Very Low'
0.174	1	'Very Low'
0.18636	1.182	'Very Low'
0.173	1	'Very Low'
0.25636	1	'Low'
0.223	1	'Very Low'
0.17091	1	'Very Low'
0.181	1.1	'Very Low'
0.22455	1	'Very Low'
0.265	1.2	'Low'
0.18	1	'Very Low'
0.17	1	'Very Low'
0.205	1	'Very Low'
0.34818	1	'Low'
0.348	1	'Low'
0.36455	1	'Low'
0.251	1	'Low'
0.353	1	'Low'
0.27	1.091	'Low'
0.269	1	'Low'
0.22636	1	'Very Low'
0.194	1	'Very Low'
0.177	1	'Very Low'
0.16545	1	'Very Low'
0.181	1	'Very Low'
0.19636	1	'Very Low'
0.172	1	'Very Low'
0.19182	1	'Very Low'
0.211	1	'Very Low'
0.31364	1	'Low'
0.178	1	'Very Low'
0.183	1	'Very Low'
0.17636	1.091	'Very Low'
0.195	1	'Very Low'
0.14545	1	'Very Low'
0.161	1	'Very Low'
0.17273	1	'Very Low'
0.208	1	'Very Low'
0.166	1	'Very Low'
0.24818	1	'Very Low'
0.212	1	'Very Low'
0.28455	1	'Low'
0.191	1	'Very Low'
0.22909	1	'Very Low'
0.183	1	'Very Low'
0.228	1	'Very Low'
0.16273	1	'Very Low'
0.162	1	'Very Low'
0.17	1	'Very Low'
0.162	1	'Very Low'
0.16182	1	'Very Low'
0.179	1	'Very Low'
0.205	1	'Very Low'
0.23	1	'Very Low'
0.201	1	'Very Low'
0.17909	1	'Very Low'
0.168	1.4	'Very Low'
0.17545	1	'Very Low'
0.215	1	'Very Low'
0.174	1	'Very Low'
0.13818	1	'Very Low'
0.208	1.1	'Very Low'
0.24	1	'Very Low'
0.179	1	'Very Low'
0.22182	1	'Very Low'
0.158	1	'Very Low'
0.224	1	'Very Low'
0.20818	1	'Very Low'
0.174	1	'Very Low'
0.19818	1	'Very Low'
0.164	1	'Very Low'
0.18636	1	'Very Low'
0.158	1	'Very Low'
0.15818	1	'Very Low'
0.257	1	'Low'
0.164	1	'Very Low'
0.21455	1	'Very Low'
0.252	1	'Low'
0.18182	1	'Very Low'
0.164	1.1	'Very Low'
0.14818	1	'Very Low'
0.199	1	'Very Low'
0.20636	1	'Very Low'
0.179	1	'Very Low'
0.195	1	'Very Low'
0.29091	1	'Low'
0.417	1	'Low'
0.23	1	'Very Low'
0.234	1	'Very Low'
0.33727	1	'Low'
0.426	1	'Low'
0.447	1	'Low'
0.46909	1	'Low'
0.354	1	'Low'
0.33455	1	'Low'
0.305	1	'Low'
0.37455	1	'Low'
0.357	1.2	'Low'
0.342	1	'Low'
0.33	1	'Low'
0.354	1	'Low'
0.39273	1	'Low'
0.322	1	'Low'
0.33364	1	'Low'
0.335	1	'Low'
0.312	1	'Low'
0.36909	1	'Low'
0.344	1	'Low'
0.42636	1	'Low'
0.361	1	'Low'
0.44636	1	'Low'
0.377	1	'Low'
0.388	1	'Low'
0.51455	1	'Medium'
0.42	1	'Low'
0.48727	1	'Low'
0.241	1	'Very Low'
0.16636	1	'Very Low'
0.177	1	'Very Low'
0.168	1	'Very Low'
0.17364	1	'Very Low'
0.174	1	'Very Low'
0.14818	1	'Very Low'
0.179	1	'Very Low'
0.22273	1	'Very Low'
0.277	1	'Low'
0.188	1	'Very Low'
0.17273	1	'Very Low'
0.186	1	'Very Low'
0.19364	1	'Very Low'
0.176	1	'Very Low'
0.17545	1	'Very Low'
0.183	1	'Very Low'
0.27	1	'Low'
0.247	1	'Very Low'
0.269	1	'Low'
0.30182	1	'Low'
0.303	1	'Low'
0.27273	1	'Low'
0.242	1	'Very Low'
0.22545	1	'Very Low'
0.188	1	'Very Low'
0.18	1	'Very Low'
0.17727	1.727	'Very Low'
0.189	1	'Very Low'
0.15727	1	'Very Low'
0.156	1	'Very Low'
[truncated: 428 more rows]
