# Supplementary material for: Data on performance prediction for cloud service selection
Source: Data Brief. 2018 Aug 31;20:1039–43. doi: 10.1016/j.dib.2018.08.108 (PMC6138836; doi:10.1016/j.dib.2018.08.108)
Supplement: Supplementary file 11 — Supplementary material [file mmc11.xlsx]

## Sheet: Sheet1
CPU Utilization	Response Time	Class Name
23	1	'High'
18.727	1	'High'
17.9	1	'High'
19.818	1	'High'
22.909	1	'High'
19.1	1	'High'
18.727	1	'High'
17.5	1	'High'
18.727	1	'High'
21.727	1	'High'
17.8	1	'High'
18.364	1	'High'
18.818	1	'High'
18.4	1	'High'
18.182	1	'High'
18.364	1	'High'
25.3	1	'Low'
18.4	1	'High'
22.091	1	'High'
23.727	1	'High'
22.4	1	'High'
25.273	1	'Low'
28.7	1	'Low'
23.636	1	'High'
21.4	1	'High'
19.091	1	'High'
17.545	1	'High'
19.2	1	'High'
19.545	1	'High'
19.545	1	'High'
19.7	1	'High'
19.545	1.182	'High'
22.182	1	'High'
23.2	1	'High'
19.273	1	'High'
18.545	1	'High'
18.4	1	'High'
18	1	'High'
23.727	1.091	'High'
20.4	1	'High'
19	1	'High'
17.7	1	'High'
18	1	'High'
18.636	1	'High'
18.3	1	'High'
17.545	1.091	'High'
18.636	1	'High'
17.7	1	'High'
17.909	1	'High'
19.727	1	'High'
18	1	'High'
17.636	1	'High'
17.1	1	'High'
21	1	'High'
18.909	1	'High'
18.7	1	'High'
21.364	1.091	'High'
22.818	1	'High'
23.6	1	'High'
21.364	1	'High'
18.455	1	'High'
17.5	1	'High'
18	1	'High'
23.545	1	'High'
18.2	1	'High'
18	1	'High'
18.3	1.4	'High'
21.636	1	'High'
19.091	1	'High'
18.8	1	'High'
19.182	1	'High'
18.545	1	'High'
26.1	1	'Low'
18	1	'High'
18.818	1	'High'
18.9	1	'High'
17.727	1	'High'
18.1	1	'High'
18.818	1	'High'
19.909	1	'High'
20.3	1	'High'
24.727	1	'High'
17.818	1	'High'
17.9	1	'High'
18.545	1	'High'
26.273	1	'Low'
18.5	1	'High'
18.909	1	'High'
19	1	'High'
18.6	1.2	'High'
21.182	1	'High'
28.5	1	'Low'
27.182	1.273	'Low'
29.2	1	'Low'
21.727	1	'High'
23.818	1	'High'
24.7	1.1	'High'
19.273	1	'High'
18.818	1	'High'
25.7	1.2	'Low'
18.273	1	'High'
18.545	1.818	'High'
18.1	1	'High'
17.818	1	'High'
21.182	1	'High'
24.6	1	'High'
18.364	1.273	'High'
18	1	'High'
19.455	1	'High'
18.636	1	'High'
17.4	1	'High'
18.818	1.091	'High'
17.727	1	'High'
20.5	1.1	'High'
20.818	1	'High'
24.455	1	'High'
23.5	1	'High'
25.091	1	'Low'
25.5	1	'Low'
28	1	'Low'
24.273	1	'High'
19.3	1	'High'
18.091	1	'High'
18.182	1	'High'
18.5	1.2	'High'
18.727	1	'High'
18.2	1	'High'
18.273	1	'High'
19.909	1	'High'
23.4	1	'High'
17.818	1	'High'
19	1	'High'
26.2	1	'Low'
18.727	1	'High'
19.818	1	'High'
18.5	1.1	'High'
22.909	1	'High'
28.8	1	'Low'
21	1	'High'
23.818	1	'High'
25.2	1	'Low'
24.636	1.091	'High'
22.545	1.545	'High'
29.1	1	'Low'
20.909	1	'High'
19.4	1	'High'
21.091	1	'High'
17.9	1	'High'
17.909	1	'High'
29.5	1	'Low'
17.545	1	'High'
19.2	1.6	'High'
21.091	1	'High'
26.9	1	'Low'
18.636	1.182	'High'
23.182	1	'High'
20	1	'High'
17.091	1	'High'
17.8	1	'High'
28.545	1	'Low'
24.1	1	'High'
23.727	1.091	'High'
24	1	'High'
27.4	1	'Low'
19.545	1	'High'
27.8	1	'Low'
23.182	1	'High'
26.4	1	'Low'
21.273	1	'High'
18.545	1	'High'
19	1	'High'
18.455	1	'High'
22.545	1	'High'
18.5	1	'High'
17.636	1	'High'
22.182	1	'High'
20.4	1	'High'
23.636	1	'High'
18.1	1	'High'
17.909	1	'High'
18.455	1	'High'
18	1	'High'
18	1	'High'
25.455	1	'Low'
20.3	1	'High'
19.455	1	'High'
19.364	1	'High'
27.9	1	'Low'
19.455	1	'High'
27.9	1	'Low'
25.545	1	'Low'
22.636	1	'High'
19.5	1	'High'
19.727	1.091	'High'
18	1.182	'High'
26.4	1	'Low'
17.636	1	'High'
19	1	'High'
18.8	1.1	'High'
18	1	'High'
20.455	1	'High'
24.4	1	'High'
17.636	1	'High'
18.1	1	'High'
19.182	1	'High'
18.364	1	'High'
19.1	1	'High'
16.182	1	'High'
18.727	1	'High'
18	1	'High'
18.455	1	'High'
25.182	1	'Low'
17.7	1	'High'
17.727	1	'High'
20.818	1	'High'
17.8	1	'High'
17.909	1	'High'
18.3	1	'High'
18.364	1	'High'
18.091	1	'High'
18.5	1	'High'
17.273	1	'High'
18.091	1	'High'
17.7	1	'High'
19.636	1	'High'
26	1.455	'Low'
18.2	1	'High'
18	1	'High'
17.455	1	'High'
17.9	1	'High'
24.727	1	'High'
18.2	1	'High'
17.727	1	'High'
18.182	1	'High'
26.1	1	'Low'
16.909	1	'High'
18	1	'High'
19.6	1.3	'High'
19.455	1	'High'
23.727	1	'High'
25.7	1	'Low'
18.545	1	'High'
19.091	1	'High'
18.9	1	'High'
18.364	1	'High'
21.5	1	'High'
18.273	1	'High'
20.273	1	'High'
19.4	1	'High'
25.727	1.091	'Low'
20.364	1	'High'
19.1	1	'High'
18.455	1	'High'
19	1	'High'
21.1	1	'High'
24.182	1	'High'
21.909	1	'High'
22.9	1	'High'
28.091	1	'Low'
29.9	1	'Low'
29.182	1	'Low'
26.5	1	'Low'
24.273	1	'High'
21.818	1	'High'
17.6	1	'High'
19.727	1	'High'
19.1	1	'High'
20.545	1.364	'High'
18.545	1	'High'
18	1	'High'
18.545	1	'High'
18.909	1	'High'
19.9	1	'High'
24.818	1	'High'
19.636	1	'High'
20.1	1	'High'
26.364	1	'Low'
19	1	'High'
18.636	1	'High'
21.364	1	'High'
24.7	1	'High'
19.273	1	'High'
26.545	1	'Low'
22	1	'High'
25.182	1	'Low'
20.1	1	'High'
25.727	1	'Low'
27.9	1	'Low'
23.455	1	'High'
21.636	1	'High'
17.9	1	'High'
19.091	1	'High'
20.7	1.2	'High'
22.091	1	'High'
18.182	1	'High'
17.6	1	'High'
18.818	1	'High'
26.455	1	'Low'
18.8	1	'High'
18.273	1	'High'
19.909	1	'High'
20.1	1.3	'High'
20.727	1	'High'
18.5	1	'High'
19.182	1	'High'
20.455	1	'High'
24.3	1	'High'
25.818	1	'Low'
25.7	1.2	'Low'
26.182	1	'Low'
25.2	1	'Low'
26.818	1	'Low'
19.3	1.1	'High'
19.091	1	'High'
18.091	1	'High'
17.8	1	'High'
19.636	1	'High'
17.9	1	'High'
18.818	1	'High'
21	1	'High'
19.5	1	'High'
25.455	1	'Low'
22.273	1	'High'
17.8	1	'High'
18.818	1	'High'
18.545	1.545	'High'
18.9	1	'High'
26.545	1	'Low'
18.455	1	'High'
18.5	1	'High'
23.273	1	'High'
28.8	1	'Low'
25	1	'High'
22.636	1	'High'
19.5	1.2	'High'
23.091	1	'High'
22.7	1	'High'
18.364	1	'High'
19.545	1	'High'
18.1	1	'High'
19.818	1	'High'
18.091	1	'High'
19.9	1.2	'High'
18.364	1	'High'
20.545	1	'High'
22.3	1	'High'
22.545	1	'High'
18.727	1	'High'
19.8	1	'High'
20.727	1	'High'
22.8	1	'High'
18.091	1	'High'
19.364	1	'High'
18.2	1	'High'
24.182	1	'High'
29.091	1.455	'Low'
32.6	1	'Low'
25.182	1	'Low'
26.8	1	'Low'
26.727	1	'Low'
22.9	1.4	'High'
20.182	1	'High'
16.2	1	'High'
18	1	'High'
19.455	1	'High'
18.5	1	'High'
17.727	1	'High'
24.818	1	'High'
21.2	1	'High'
25.545	1	'Low'
23.1	1	'High'
18.909	1	'High'
18.364	1	'High'
19.4	1	'High'
18.545	1	'High'
17.727	1	'High'
19	1	'High'
18.273	1	'High'
17.7	1	'High'
19	1	'High'
18.8	1.5	'High'
18.091	1	'High'
17.636	1	'High'
18.2	1	'High'
19.455	1	'High'
17.455	1	'High'
18.3	1	'High'
23.636	1.091	'High'
19.273	1	'High'
17.8	1	'High'
18.636	1	'High'
26.1	1	'Low'
21	1	'High'
25.273	1	'Low'
20	1	'High'
18.636	1	'High'
17.9	1	'High'
19.182	1	'High'
18.182	1	'High'
20.3	1	'High'
18.636	1	'High'
24.8	1	'High'
19	1	'High'
17.273	1	'High'
17.1	1	'High'
17.909	1	'High'
21.545	1	'High'
17.7	1	'High'
26.636	1	'Low'
16.4	1	'High'
17.909	1	'High'
17.727	1	'High'
19	1.3	'High'
18.636	1	'High'
24.545	1	'High'
17.5	1	'High'
20.909	1	'High'
27.909	1	'Low'
18.2	1	'High'
19.273	1	'High'
18.636	1	'High'
18.2	1	'High'
18.182	1	'High'
23.5	1	'High'
21.273	1	'High'
19.545	1	'High'
19.1	1	'High'
33.455	1	'Low'
23.1	1	'High'
24.727	1	'High'
27.3	1	'Low'
22.091	1	'High'
18.455	1	'High'
19.4	1	'High'
22.545	1	'High'
19.727	1	'High'
18.5	1	'High'
18.364	1	'High'
18	1	'High'
19.182	1	'High'
22.545	1	'High'
37.3	1	'Low'
18.727	1	'High'
18.727	1	'High'
18.5	1	'High'
19	1	'High'
19.182	1	'High'
21.3	1	'High'
22.364	1	'High'
20.7	1	'High'
21.818	1	'High'
19.818	1.182	'High'
22	1	'High'
22.727	1	'High'
23.2	1	'High'
23.545	1	'High'
19.5	1	'High'
17.818	1	'High'
18.6	1	'High'
17.091	1	'High'
24	1	'High'
18.091	1	'High'
16.7	1.2	'High'
17.455	1	'High'
18.8	1	'High'
27.364	1	'Low'
22.636	1.273	'High'
18.3	1	'High'
18.182	1	'High'
21.364	1	'High'
18.2	1	'High'
19.091	1	'High'
21.1	1	'High'
19.182	1	'High'
19.909	1	'High'
26.2	1	'Low'
22	1	'High'
23	1	'High'
31	1	'Low'
23.8	1	'High'
20.636	1	'High'
17.4	1	'High'
19.364	1	'High'
18.8	1.1	'High'
18.545	1	'High'
22.545	1	'High'
18.3	1	'High'
18.273	1	'High'
20.636	1	'High'
23	1	'High'
18.636	1	'High'
24.6	1	'High'
19.091	1	'High'
17.818	1	'High'
17.5	1	'High'
20	1	'High'
25	1	'High'
20.7	1	'High'
20.455	1	'High'
27.2	1.6	'Low'
20.182	1	'High'
37.1	1	'Low'
26.364	1	'Low'
21.3	1	'High'
19	1	'High'
19	1	'High'
17.455	1	'High'
23.364	1	'High'
18.7	1	'High'
16.364	1	'High'
18.4	1	'High'
20.909	1	'High'
25.2	1	'Low'
23.182	1	'High'
15.2	1	'High'
17.636	1.091	'High'
21.8	1	'High'
20	1	'High'
21.455	1	'High'
18.7	1	'High'
24.818	1	'High'
21.091	1	'High'
25.5	1	'Low'
24.545	1	'High'
22.4	1	'High'
26.545	1	'Low'
19.6	1	'High'
22.182	1	'High'
21.4	1	'High'
24.727	1	'High'
17.727	1	'High'
17.9	1	'High'
18.818	1	'High'
18.1	1	'High'
17.636	1	'High'
23.545	1	'High'
21.1	1	'High'
25.727	1	'Low'
18.182	1	'High'
18.1	1	'High'
18.909	1	'High'
19.5	1	'High'
17.909	1	'High'
17.455	1	'High'
25.2	1	'Low'
18.091	1	'High'
17.455	1.364	'High'
17.5	1	'High'
22.273	1	'High'
17.364	1	'High'
17.9	1	'High'
17.455	1	'High'
18.5	1	'High'
17.636	1	'High'
18.455	1	'High'
17.8	1	'High'
17.909	1	'High'
17.364	1	'High'
18.3	1	'High'
18.091	1	'High'
20	1	'High'
31.364	1	'Low'
17.636	1	'High'
26.6	1	'Low'
18.818	1	'High'
18.636	1	'High'
19	1	'High'
18.545	1	'High'
17.818	1	'High'
19.9	1	'High'
18.364	1	'High'
18.6	1	'High'
18.182	1	'High'
23	1.091	'High'
18.2	1.3	'High'
24.182	1	'High'
25.7	1.2	'Low'
17.909	1	'High'
18	1	'High'
18.1	1	'High'
18.273	1	'High'
19.364	1	'High'
23.222	1	'High'
19.9	1.3	'High'
22.727	1	'High'
25.5	1	'Low'
18.545	1	'High'
19.182	1	'High'
17.5	1	'High'
18.909	1	'High'
22.818	1	'High'
19.4	1	'High'
18.091	1	'High'
18.2	1	'High'
18.909	1	'High'
24.455	1	'High'
20.3	1	'High'
26.455	1	'Low'
22.9	1	'High'
23.909	1	'High'
20.818	1	'High'
18.5	1	'High'
18.818	1	'High'
18.273	1	'High'
17.9	1	'High'
18.182	1	'High'
17.5	1	'High'
17.545	1	'High'
22	1	'High'
23.3	1	'High'
20.636	1	'High'
24.091	1	'High'
18.8	1	'High'
18	1	'High'
21.2	1	'High'
18.818	1	'High'
18.818	1	'High'
18.1	1	'High'
23.818	1	'High'
34.273	1	'Low'
20.3	1	'High'
23.273	1	'High'
32.3	1	'Low'
27.182	1	'Low'
19	1	'High'
26.2	1	'Low'
19.818	1	'High'
21.182	1	'High'
22.5	1	'High'
17.818	1	'High'
17.857	1	'High'
23.455	1	'High'
20	1.3	'High'
25.091	1	'Low'
25	1	'High'
20.2	1	'High'
20	1	'High'
21.182	1	'High'
19.1	1	'High'
19.091	1	'High'
18.1	1	'High'
18.455	1	'High'
31.091	1.182	'Low'
21.4	1.8	'High'
30.818	1	'Low'
99.8	1	'Very Low'
56.364	1	'Very Low'
23.3	1	'High'
21.727	1.091	'High'
76.7	1	'Very Low'
37.273	1	'Low'
18.364	1.273	'High'
17.7	1.2	'High'
17.455	1	'High'
18.9	1	'High'
18.091	1	'High'
20.909	1.091	'High'
22.9	1.4	'High'
17.818	1.273	'High'
24.818	1.455	'High'
18.8	1	'High'
18.273	1	'High'
59.2	1	'Very Low'
100	1	'Very Low'
78.909	1.636	'Very Low'
16.2	1	'High'
21.091	1.182	'High'
78.5	1	'Very Low'
82.455	1	'Very Low'
82.2	1.3	'Very Low'
86.182	1	'Very Low'
76.6	1.1	'Very Low'
20.727	1.455	'High'
18	1.3	'High'
18.455	1	'High'
18.091	1.091	'High'
21.9	1	'High'
18.455	1.364	'High'
18.7	1	'High'
18.091	1	'High'
19.727	1	'High'
24.5	1	'High'
18.091	1	'High'
18.091	1	'High'
24.2	1	'High'
21	1.273	'High'
25.364	1	'Low'
100	1.4	'Very Low'
98.727	1	'Very Low'
42.5	1	'Low'
30.818	1	'Low'
30.7	1.4	'Low'
100	1.182	'Very Low'
97.9	1	'Very Low'
100	1.545	'Very Low'
68.2	1.5	'Very Low'
20.455	1	'High'
83.1	1	'Very Low'
25.364	1.545	'Low'
17.818	1	'High'
17.4	1.2	'High'
18.182	1	'High'
18.636	1.091	'High'
18.3	1.6	'High'
22.364	1	'High'
27.455	1	'Low'
18.9	1	'High'
18.455	1	'High'
18.091	1	'High'
17.9	1	'High'
18.091	1	'High'
19	1.3	'High'
17.455	1.182	'High'
17.818	1	'High'
18.5	1.2	'High'
18.636	1.182	'High'
21.727	2.727	'High'
18.6	1	'High'
17.636	1	'High'
18.545	1	'High'
20	1	'High'
17.909	1.182	'High'
18.091	1.727	'High'
18.7	1	'High'
18.364	2	'High'
18.7	1	'High'
18.273	1.182	'High'
17.727	1	'High'
21	1	'High'
25.273	1	'Low'
20.182	1.091	'High'
25.9	1	'Low'
17.545	1.455	'High'
18.909	1	'High'
18.7	1.1	'High'
18.818	1	'High'
20.091	1	'High'
17.9	1.1	'High'
20.455	1.364	'High'
18.091	1.182	'High'
18.5	1	'High'
17.818	1.545	'High'
19.364	1	'High'
19.5	1	'High'
24.545	1	'High'
18.273	1.727	'High'
18.2	1	'High'
17.364	1	'High'
23.182	1	'High'
19.1	1	'High'
18.364	1	'High'
18	1	'High'
19.273	1.273	'High'
24.545	1.091	'High'
19.4	1	'High'
18.273	1	'High'
18.364	1	'High'
17.9	1	'High'
22.273	1.364	'High'
17.273	1	'High'
34.9	1.4	'Low'
79.818	1.455	'Very Low'
37.2	1	'Low'
38.727	1	'Low'
75.1	1.1	'Very Low'
92.909	1.182	'Very Low'
90.9	1.3	'Very Low'
52.727	1	'Very Low'
25.3	1.1	'Low'
21.273	1.091	'High'
16.1	1	'High'
18.364	1	'High'
23.5	1	'High'
16.364	1.182	'High'
16.636	1	'High'
19.2	1.2	'High'
20.545	1	'High'
23.2	1.4	'High'
18.182	1	'High'
18.2	1	'High'
18.455	1	'High'
18.818	1.091	'High'
18	1	'High'
20.818	1.364	'High'
25.182	1.636	'Low'
24.6	1.2	'High'
26.545	1.273	'Low'
28.3	1	'Low'
29	1.273	'Low'
53.7	1	'Very Low'
62.545	1	'Very Low'
48	1.1	'Low'
35.818	1	'Low'
18.3	1	'High'
16.818	1.364	'High'
17.909	1	'High'
25.3	1	'Low'
17.909	1.273	'High'
20.545	1.545	'High'
18.1	1.2	'High'
26.364	1	'Low'
22.909	1	'High'
19.3	1.4	'High'
18.636	1	'High'
18	1	'High'
23.6	1	'High'
18.545	1	'High'
18.6	1	'High'
76.909	1.182	'Very Low'
100	1	'Very Low'
99.7	1.1	'Very Low'
32.1	1.6	'Low'
32.727	1	'Low'
26	1	'Low'
24.273	1.818	'High'
23.4	1.1	'High'
21.182	1.091	'High'
17.909	1.364	'High'
19	1.3	'High'
18.727	1	'High'
23.9	1.1	'High'
16.818	1	'High'
19.364	1.273	'High'
18.9	1	'High'
21.091	1	'High'
25.7	1	'Low'
18.273	1	'High'
19.636	1	'High'
18	1.3	'High'
18.182	1	'High'
20	1.273	'High'
18.4	1	'High'
20.636	1	'High'
21.091	1.182	'High'
26.4	1	'Low'
26.273	1.455	'Low'
26.3	1	'Low'
22.091	1.091	'High'
23.3	1.4	'High'
28.636	1.182	'Low'
20.3	1	'High'
17.909	1	'High'
22.4	1	'High'
18.182	1	'High'
18.545	1	'High'
25.8	1	'Low'
17.818	1	'High'
17.909	1.091	'High'
18.7	1	'High'
25.364	1	'Low'
17.545	1	'High'
18.1	1.2	'High'
17.818	1.091	'High'
18.727	1	'High'
18.6	1	'High'
22.182	1.091	'High'
24	1.1	'High'
19.455	1.273	'High'
20.091	1	'High'
24.6	1.7	'High'
21.909	1.091	'High'
27.364	1	'Low'
35.7	1	'Low'
25.364	1	'Low'
22.3	1	'High'
24.545	1.182	'High'
19.2	1	'High'
17.818	1	'High'
19.2	1	'High'
18.364	1	'High'
17.909	1	'High'
18.8	1	'High'
21.818	1	'High'
29.636	1	'Low'
18.5	1	'High'
18.091	1	'High'
17.818	1	'High'
18.9	1.6	'High'
18.273	1	'High'
18.6	1	'High'
18.636	1	'High'
18.818	1	'High'
17.6	1	'High'
19	1	'High'
17.818	1.091	'High'
17.7	1	'High'
18.273	1	'High'
27.6	1	'Low'
18.545	1	'High'
18.273	1	'High'
18.6	1	'High'
17.182	1	'High'
18.182	1	'High'
21.5	1	'High'
18.182	1	'High'
18	1	'High'
23.455	1.091	'High'
26.273	1	'Low'
18.5	1	'High'
17.455	1	'High'
19.091	1	'High'
18	1	'High'
18.545	1	'High'
22.6	1	'High'
19.545	1	'High'
19.273	1.182	'High'
19.5	1	'High'
19	1	'High'
22.909	1	'High'
18	1	'High'
19	1.091	'High'
18.455	1	'High'
27	1	'Low'
17.818	1	'High'
18.3	1	'High'
18.545	1	'High'
17.727	1	'High'
19.5	1.7	'High'
17.909	1	'High'
17.727	1	'High'
19.4	1.1	'High'
22.727	1	'High'
18.9	1	'High'
18.545	1.091	'High'
18.727	1.091	'High'
18.6	1.3	'High'
23.727	1	'High'
18.818	1	'High'
19.5	1	'High'
21.545	1	'High'
22.8	1	'High'
24.545	1.091	'High'
22	1	'High'
22.7	1	'High'
28.545	1.364	'Low'
22.9	1.1	'High'
21.818	1	'High'
19.5	1	'High'
18.364	1	'High'
18.091	1	'High'
18.5	1	'High'
17.818	1	'High'
19.273	1	'High'
19.1	1	'High'
21.455	1	'High'
22.9	1	'High'
20.364	1	'High'
19	1	'High'
17.8	1	'High'
23.091	1	'High'
19.273	1	'High'
18.3	1	'High'
21	1	'High'
20.9	1	'High'
20.091	1.455	'High'
20.4	1	'High'
21.364	2	'High'
21	1	'High'
23.545	1	'High'
26.545	1	'Low'
22.2	1.2	'High'
18.091	1	'High'
18.091	1	'High'
17.5	1	'High'
18.273	1.455	'High'
19.1	1.2	'High'
18.091	1	'High'
18.091	1	'High'
19.4	1	'High'
24.182	1	'High'
18.727	1.273	'High'
19.2	1.1	'High'
19.182	1.091	'High'
24.545	1.091	'High'
19.4	1	'High'
21	1	'High'
18.7	1	'High'
21.545	1	'High'
24.364	1	'High'
25.8	1	'Low'
22.636	1	'High'
25	1	'High'
25.909	1	'Low'
27.364	1	'Low'
19.1	1.5	'High'
20.545	1	'High'
24.182	1	'High'
18.4	1	'High'
17.727	1	'High'
18.364	1	'High'
17.5	1	'High'
18.909	1	'High'
19.5	1	'High'
24.091	1	'High'
18.182	1	'High'
22.8	1	'High'
18.091	1.091	'High'
19.091	1	'High'
25	1	'High'
18.545	1	'High'
20.3	1	'High'
19	1	'High'
32.364	1	'Low'
18.8	1	'High'
18.182	1.091	'High'
22.4	1	'High'
22.364	1	'High'
25.8	1.7	'Low'
22.182	1	'High'
20.091	1	'High'
18.3	1	'High'
17.727	1	'High'
18.364	1	'High'
26.9	1	'Low'
18.545	1	'High'
20.4	1	'High'
20.727	1	'High'
23.364	1	'High'
19.6	1.2	'High'
22.182	1	'High'
21.545	1	'High'
23.3	1	'High'
19.636	1	'High'
23	1	'High'
19.909	1.091	'High'
21.273	1	'High'
30.8	1	'Low'
23.636	1	'High'
24.182	1	'High'
22.7	1	'High'
26.364	1	'Low'
21.4	1.2	'High'
25.909	1	'Low'
18.182	1	'High'
16.3	1	'High'
18.091	1	'High'
18.1	1	'High'
18.091	1	'High'
18.545	1	'High'
18	1	'High'
26.727	1	'Low'
22.909	1	'High'
17.8	1	'High'
21	1.455	'High'
18	1	'High'
18.091	1	'High'
18.636	1	'High'
18.7	1	'High'
25.545	1	'Low'
19.091	1	'High'
20.6	1	'High'
18.273	1	'High'
17.9	1	'High'
17.727	1	'High'
17.273	1.091	'High'
17.2	1	'High'
17.455	1	'High'
17.909	1	'High'
21.2	1	'High'
18.273	1	'High'
22.5	1	'High'
16.273	1	'High'
21.091	1	'High'
18.1	1.1	'High'
22.818	1	'High'
23.545	1	'High'
16.9	1	'High'
18	1	'High'
19.9	1	'High'
17.545	1	'High'
18.273	1	'High'
17.2	1	'High'
17.545	1	'High'
17.818	1.091	'High'
18.9	1	'High'
18.455	1	'High'
23.636	1	'High'
17.4	1	'High'
18.364	1	'High'
27.7	1	'Low'
25.364	1	'Low'
17.091	1	'High'
19	1	'High'
17.636	1	'High'
22	1.091	'High'
18.5	1	'High'
17.545	1	'High'
17.6	1	'High'
19.636	1.273	'High'
23.818	1	'High'
18.3	1	'High'
28.091	1	'Low'
36.3	1	'Low'
37	1	'Low'
34.2	1	'Low'
34	1	'Low'
32.273	1	'Low'
26.2	1.1	'Low'
20.182	1	'High'
26.091	1.091	'Low'
25	1	'High'
22.636	1.091	'High'
22.1	1	'High'
24	1	'High'
21.636	1	'High'
23.3	1	'High'
18.545	1	'High'
18.1	1	'High'
18.636	1	'High'
17.455	1.091	'High'
17.4	1	'High'
17.455	1	'High'
21.545	1	'High'
22.6	1	'High'
19.091	1.364	'High'
26.909	1	'Low'
22.2	1	'High'
19.091	1	'High'
20.5	1	'High'
19.364	1	'High'
19.182	1	'High'
18.8	1.1	'High'
27.182	1	'Low'
21.364	1	'High'
19.2	1	'High'
20.091	1.091	'High'
28.2	1.1	'Low'
18.818	1.364	'High'
20.2	1	'High'
19.545	1	'High'
20.364	1	'High'
18.1	1	'High'
19.364	1	'High'
17.909	1	'High'
26.3	1	'Low'
18.091	1	'High'
18.4	1	'High'
24.273	1	'High'
25.455	1	'Low'
18	1	'High'
18.273	1	'High'
18.909	1	'High'
18.2	1	'High'
18.364	1	'High'
23.455	1.182	'High'
28.4	1	'Low'
21.818	1	'High'
20.7	1.1	'High'
29.636	1	'Low'
28.364	1.091	'Low'
21.1	1.5	'High'
23.455	1.091	'High'
22.273	1	'High'
17.5	1	'High'
18.545	1.545	'High'
17.7	1	'High'
17.818	1	'High'
17.909	1.273	'High'
17.7	1	'High'
17.727	1	'High'
21.818	1	'High'
23.2	1	'High'
17.273	1	'High'
17.3	1	'High'
19.636	1	'High'
17.727	1	'High'
19	1	'High'
21.273	1.091	'High'
18.273	1.091	'High'
18	1.1	'High'
22.455	1.091	'High'
40.091	1	'Low'
76.9	1	'Very Low'
74.636	1	'Very Low'
61.1	1	'Very Low'
90.182	1	'Very Low'
21.9	1	'High'
19.455	1	'High'
19	1	'High'
19.273	1	'High'
18.364	1	'High'
18.5	1.1	'High'
18.909	1	'High'
19.455	1	'High'
28	1	'Low'
29	1	'Low'
17.7	1	'High'
18.909	1	'High'
21.545	1	'High'
17.8	1	'High'
49.273	1	'Low'
73.273	1	'Very Low'
89.5	1	'Very Low'
93.273	1	'Very Low'
64.3	1	'Very Low'
100	1	'Very Low'
100	1.182	'Very Low'
29.1	1	'Low'
33.273	1	'Low'
37.9	1	'Low'
29.636	1	'Low'
23.2	1	'High'
18.545	1	'High'
18.091	1	'High'
21.6	1	'High'
17	1	'High'
17.818	1	'High'
17.6	1	'High'
21.182	1	'High'
23.5	1	'High'
16.636	1	'High'
19.818	1	'High'
18.4	1	'High'
18.909	1	'High'
22.818	1	'High'
17.7	1	'High'
18.727	1	'High'
17.2	1	'High'
19.818	1	'High'
21.636	1	'High'
20.6	1	'High'
18.364	1	'High'
18.455	1	'High'
18.4	1	'High'
17.455	1	'High'
18	1	'High'
16.2	1	'High'
17.636	1	'High'
17.4	1	'High'
17.909	1	'High'
16.545	1	'High'
17.8	1	'High'
18.273	1	'High'
21.091	1	'High'
19.6	1	'High'
17	1.182	'High'
25.9	1	'Low'
18.364	1	'High'
69.273	1	'Very Low'
100	1	'Very Low'
92.727	1	'Very Low'
48	1	'Low'
58.6	1	'Very Low'
79.273	1	'Very Low'
41.1	1	'Low'
52.818	1	'Very Low'
56.909	1	'Very Low'
52.6	1	'Very Low'
24.818	1	'High'
18.6	1	'High'
17.909	1	'High'
25.364	1	'Low'
18.2	1	'High'
17.909	1	'High'
18.636	1	'High'
24	1	'High'
18.455	1.091	'High'
23.091	1	'High'
18.3	1	'High'
26.182	1	'Low'
17.7	1	'High'
18.182	1	'High'
22.091	1	'High'
17.9	1	'High'
18.455	1	'High'
33.4	1	'Low'
49.818	1	'Low'
26.909	1	'Low'
32.4	1	'Low'
50.636	1	'Very Low'
42.7	1	'Low'
28.636	1	'Low'
31.9	1.2	'Low'
22.727	1	'High'
19.727	1	'High'
17.9	1	'High'
17.636	1	'High'
16.909	1	'High'
21.8	1	'High'
19	1	'High'
21.091	1	'High'
23.7	1	'High'
24.545	1	'High'
18.2	1	'High'
65.909	1	'Very Low'
56.1	1	'Very Low'
72.273	1	'Very Low'
89.182	1	'Very Low'
87.7	1	'Very Low'
81.727	1	'Very Low'
87.7	1.6	'Very Low'
89.909	1	'Very Low'
61.6	1	'Very Low'
53	1	'Very Low'
50.1	1	'Very Low'
42.182	1.091	'Low'
35.6	1	'Low'
25.455	1	'Low'
19.636	1	'High'
18.5	1	'High'
18.727	1	'High'
18.455	1.182	'High'
17.6	1.1	'High'
18.182	1	'High'
20.364	1	'High'
22.8	1	'High'
19.091	1	'High'
18.3	1	'High'
18.091	1	'High'
19.364	1	'High'
19.8	1	'High'
18.182	1	'High'
59.364	1	'Very Low'
76.8	1	'Very Low'
84	1	'Very Low'
54.3	1	'Very Low'
37.182	1	'Low'
42.818	1.091	'Low'
40.3	1.2	'Low'
88.636	1	'Very Low'
46.1	1	'Low'
26.909	1	'Low'
19.4	1	'High'
17.273	1	'High'
17	1	'High'
17.182	1	'High'
16	1	'High'
19	1	'High'
18.364	1	'High'
22.364	1.091	'High'
20.9	1	'High'
17.273	1	'High'
19.727	1	'High'
19.5	1	'High'
32.455	1	'Low'
20.7	1	'High'
40.273	1.364	'Low'
39.364	1	'Low'
47.9	1	'Low'
52.917	1	'Very Low'
55.9	1	'Very Low'
50.273	1	'Very Low'
45.9	1	'Low'
29.364	1	'Low'
27.2	1	'Low'
20.636	1	'High'
20.636	1	'High'
18.7	1	'High'
18.545	1	'High'
17.909	1	'High'
18.6	1	'High'
17.273	1	'High'
20.091	1	'High'
22.9	1	'High'
17.182	1	'High'
19.091	1	'High'
21.6	1	'High'
19.182	1	'High'
17.3	1	'High'
22.909	1	'High'
19.909	1	'High'
49.1	1	'Low'
40.818	1	'Low'
47.636	1	'Low'
42.3	1.1	'Low'
45.727	1	'Low'
44.5	1	'Low'
46.818	1.273	'Low'
28.364	1.091	'Low'
19.5	1	'High'
21.364	1	'High'
17.818	1	'High'
18.3	1	'High'
17.364	1	'High'
21.636	1	'High'
18.5	1	'High'
20.636	1	'High'
23.3	1	'High'
18.182	1	'High'
19.455	1	'High'
19.4	1	'High'
17.273	1	'High'
18.273	1	'High'
21.9	1	'High'
17.364	1	'High'
19.364	1	'High'
26.4	1	'Low'
24.455	1	'High'
27.3	1	'Low'
31	1	'Low'
27	1	'Low'
21.5	1	'High'
17.727	1	'High'
17.545	1	'High'
17.6	1	'High'
19.545	1	'High'
18	1	'High'
18.364	1	'High'
24.909	1.364	'High'
17.4	1	'High'
20.091	1	'High'
22.818	1	'High'
25.9	1	'Low'
18	1	'High'
17	1	'High'
15.8	1	'High'
24.455	1	'High'
18.4	1	'High'
18.455	1	'High'
24.455	1	'High'
23.9	1	'High'
20.727	1	'High'
18	1	'High'
24.2	1	'High'
19.455	1	'High'
24.727	1.091	'High'
51.9	1	'Very Low'
21.182	1	'High'
17.6	1	'High'
18.364	1	'High'
18.727	1	'High'
20	1	'High'
17.545	1	'High'
17.545	1	'High'
18.6	1	'High'
22.364	1.091	'High'
19.8	1	'High'
18.727	1	'High'
16	1	'High'
17.4	1	'High'
19.182	1	'High'
20.4	1	'High'
24	1	'High'
27.7	1	'Low'
25.909	1	'Low'
33.273	1	'Low'
23.3	1	'High'
31.182	1	'Low'
34	1	'Low'
33.545	1	'Low'
25.364	1	'Low'
18.7	1	'High'
19.182	1	'High'
24.909	1	'High'
17.3	1	'High'
16.727	1	'High'
17.2	1	'High'
17.455	1	'High'
22.727	1	'High'
24.2	1.1	'High'
17.818	1	'High'
17.636	1	'High'
18.5	1	'High'
18.364	1	'High'
19.455	1	'High'
17.3	1	'High'
19	1	'High'
20.8	1	'High'
31.818	1	'Low'
28.273	1	'Low'
20.9	1	'High'
31.818	1	'Low'
31.364	1	'Low'
34.9	1	'Low'
23.364	1	'High'
18.818	1	'High'
16.8	1	'High'
18.636	1	'High'
17.2	1	'High'
17.545	1	'High'
18.364	1	'High'
18.5	1	'High'
20.091	1	'High'
24	1	'High'
18.1	1	'High'
18.455	1	'High'
26.091	1	'Low'
18.3	1	'High'
18.636	1	'High'
19.8	1	'High'
20.182	1	'High'
27.909	1	'Low'
37.8	1	'Low'
42.273	1	'Low'
30.364	1	'Low'
52.7	1	'Very Low'
36.091	1	'Low'
42.3	1	'Low'
100	1	'Very Low'
100	1	'Very Low'
60.818	1	'Very Low'
15.4	1	'High'
19.455	1	'High'
21.364	1.182	'High'
18.1	1	'High'
18.636	1	'High'
25.364	1	'Low'
26	1	'Low'
20.727	1	'High'
24.636	1	'High'
19	1	'High'
18.182	1	'High'
21.5	1	'High'
19.182	1	'High'
19.091	1	'High'
27.4	1	'Low'
25.818	1	'Low'
31.273	1	'Low'
36.6	1	'Low'
35.091	1	'Low'
38	1.6	'Low'
30.273	1	'Low'
35.909	1	'Low'
18	1	'High'
17.545	1	'High'
25.364	1	'Low'
16.4	1	'High'
16.273	1	'High'
18.2	1	'High'
17.636	1	'High'
18.727	1	'High'
28	1	'Low'
17.364	1	'High'
17.364	1	'High'
18.2	1	'High'
17.636	1	'High'
17.7	1	'High'
17.636	1	'High'
19.818	1	'High'
27.4	1	'Low'
36.727	1.091	'Low'
33.091	1	'Low'
26.3	1	'Low'
40.818	1.091	'Low'
41.2	1.2	'Low'
24.727	1	'High'
21	1	'High'
19.8	1.1	'High'
17.182	1	'High'
18.455	1	'High'
18.4	1	'High'
19.636	1	'High'
16	1	'High'
20.455	1	'High'
20.273	1	'High'
25.6	1	'Low'
17.727	1	'High'
17.636	1	'High'
17.7	1.5	'High'
18.364	1	'High'
18.4	1	'High'
17.364	1	'High'
19.455	1	'High'
16.7	1	'High'
19.727	1	'High'
29.636	1	'Low'
20.9	1	'High'
20.818	1	'High'
30	1	'Low'
22.7	1	'High'
20.636	1	'High'
19	1	'High'
17.727	1	'High'
17.818	1	'High'
19.7	1	'High'
17.455	1	'High'
18.1	1	'High'
16.545	1	'High'
21.545	1	'High'
25.1	1	'Low'
17.636	1	'High'
24.364	1	'High'
18.2	1	'High'
16.364	1	'High'
17.5	1	'High'
16.727	1	'High'
15.455	1	'High'
18.1	1	'High'
19	1	'High'
25.091	1	'Low'
21.4	1	'High'
18.727	1	'High'
22.091	1	'High'
23.4	1	'High'
28.545	1.091	'Low'
17.5	1	'High'
16.636	1	'High'
19.364	1	'High'
17.2	1	'High'
17.636	1	'High'
17.364	1	'High'
18.1	1	'High'
20.182	1	'High'
23.364	1	'High'
16.4	1	'High'
17.727	1	'High'
17.1	1	'High'
17.818	1	'High'
17.909	1	'High'
20.3	1	'High'
17.455	1	'High'
20.455	1	'High'
33.2	1	'Low'
33.455	1	'Low'
24.6	1	'High'
29.455	1	'Low'
30.273	1	'Low'
39.4	1	'Low'
24.636	1	'High'
19.909	1	'High'
21	1.5	'High'
22	1	'High'
20.5	1	'High'
17.182	1	'High'
21	1	'High'
18.8	1	'High'
19	1	'High'
31.364	1	'Low'
19.6	1	'High'
20.273	1	'High'
19.6	1	'High'
20	1	'High'
19.636	1	'High'
23.9	1	'High'
21.818	1.545	'High'
28.455	1	'Low'
29.9	1	'Low'
24.636	1	'High'
39.4	1	'Low'
40	1	'Low'
30.545	1	'Low'
32.4	1	'Low'
24.273	1	'High'
20.5	1	'High'
20	1	'High'
20.364	1	'High'
17.6	1	'High'
16.182	1	'High'
21.091	1	'High'
17	1	'High'
19.909	1	'High'
25.3	1	'Low'
18.818	1	'High'
20.818	1	'High'
17.7	1	'High'
17.273	1	'High'
18.091	1	'High'
19.2	1	'High'
19.455	1	'High'
22.545	1	'High'
27.6	1	'Low'
27.909	1	'Low'
20.4	1	'High'
52.364	1	'Very Low'
37.727	1	'Low'
34	1	'Low'
20.909	1	'High'
21.7	1	'High'
22.182	1	'High'
16.455	1	'High'
17.6	1	'High'
17.273	1	'High'
21.818	1	'High'
18.5	1	'High'
21.364	1	'High'
24.636	1	'High'
16.8	1	'High'
20.545	1	'High'
17.8	1.1	'High'
18.455	1	'High'
19.455	1	'High'
17.2	1	'High'
18.273	1	'High'
28.3	1.2	'Low'
52.636	1	'Very Low'
32.818	1	'Low'
22.9	1	'High'
40.636	1	'Low'
33.6	1	'Low'
37.727	1	'Low'
30.5	1.1	'Low'
22.727	1	'High'
19	1	'High'
20.1	1	'High'
17.273	1	'High'
19.636	1	'High'
18.4	1	'High'
16.364	1	'High'
18.4	1.1	'High'
25.636	1	'Low'
18	1	'High'
15.4	1	'High'
17.182	1	'High'
17.727	1	'High'
17.7	1	'High'
19.818	1	'High'
19.909	1	'High'
22.6	1	'High'
30.273	1	'Low'
33.1	1.5	'Low'
32.727	1	'Low'
28	1	'Low'
28.9	1	'Low'
30.727	1	'Low'
36.7	1	'Low'
22.909	1	'High'
18.545	1	'High'
17.8	1	'High'
15.909	1.364	'High'
15.273	1	'High'
18.8	1	'High'
19	1	'High'
20.545	1	'High'
25.9	1	'Low'
20.182	1	'High'
18	1	'High'
17.636	1	'High'
18.455	1	'High'
18.1	1	'High'
16.909	1	'High'
24.273	1	'High'
17.2	1	'High'
18	1	'High'
23.4	1	'High'
23.182	1	'High'
19.182	1	'High'
24.1	1	'High'
23	1	'High'
19.909	1	'High'
16.4	1	'High'
17	1	'High'
17.3	1	'High'
15.182	1	'High'
17.818	1	'High'
17	1	'High'
17	1	'High'
25.727	1	'Low'
26.2	1	'Low'
17.818	1	'High'
17.182	1	'High'
16.9	1	'High'
20.364	1	'High'
16.7	1	'High'
18	1	'High'
18	1	'High'
18	1	'High'
17.364	1.091	'High'
21.818	1	'High'
21.1	1	'High'
18.455	1	'High'
24.545	1.091	'High'
21.7	1	'High'
29.818	1	'Low'
18.5	1	'High'
16.818	1	'High'
16.818	1	'High'
17.8	1	'High'
16	1	'High'
17	1	'High'
17.5	1	'High'
20.273	1	'High'
24	1	'High'
23.909	1	'High'
17.636	1.273	'High'
18.1	1	'High'
17.364	1	'High'
25.818	1	'Low'
18	1	'High'
22.727	1	'High'
25.9	1	'Low'
22.727	1	'High'
23.818	1	'High'
24.3	1.4	'High'
24.909	1	'High'
35.636	1	'Low'
31.3	1	'Low'
23.455	1	'High'
20	1	'High'
17.6	1	'High'
18.091	1	'High'
16.4	1	'High'
16.182	1	'High'
21.455	1	'High'
18.5	1	'High'
20	1	'High'
26	1	'Low'
18.2	1	'High'
20.364	1.091	'High'
17.4	1	'High'
17.545	1	'High'
18.909	1	'High'
25.3	1	'Low'
17.727	1	'High'
23.545	1	'High'
26.9	1	'Low'
29.182	1	'Low'
21.3	1	'High'
31.455	1	'Low'
25.182	1	'Low'
30	1	'Low'
31.909	1	'Low'
19.5	1	'High'
19.273	1	'High'
20.273	1	'High'
16.3	1	'High'
17.364	1	'High'
17.818	1	'High'
18.2	1	'High'
21.727	1	'High'
21.364	1	'High'
16.9	1	'High'
18.273	1	'High'
17.9	1	'High'
17.364	1	'High'
20.273	1	'High'
16.8	1	'High'
21.636	1	'High'
20.818	1	'High'
28.6	1	'Low'
32.455	1	'Low'
24.6	1	'High'
37.545	1	'Low'
35.6	1	'Low'
30.364	1	'Low'
20.8	1	'High'
20.1	1	'High'
16.909	1	'High'
17.4	1	'High'
20.182	1	'High'
18.3	1	'High'
18.091	1	'High'
18.1	1	'High'
19.636	1	'High'
23.7	1	'High'
18.8	1	'High'
17.818	1	'High'
20.2	1	'High'
17.364	1	'High'
17.2	1	'High'
17.182	1	'High'
18.5	1	'High'
25.8	1	'Low'
39.727	1	'Low'
36.7	1	'Low'
26	1.364	'Low'
35.9	1	'Low'
28.2	1	'Low'
24.909	1	'High'
24	1.3	'High'
19.909	1	'High'
16.1	1	'High'
17.818	1	'High'
17.8	1	'High'
17.4	1	'High'
18.636	1.182	'High'
17.3	1	'High'
25.636	1	'Low'
22.3	1	'High'
17.091	1	'High'
18.1	1.1	'High'
22.455	1	'High'
26.5	1.2	'Low'
18	1	'High'
17	1	'High'
20.5	1	'High'
34.818	1	'Low'
34.8	1	'Low'
36.455	1	'Low'
25.1	1	'Low'
35.3	1	'Low'
27	1.091	'Low'
26.9	1	'Low'
22.636	1	'High'
19.4	1	'High'
17.7	1	'High'
16.545	1	'High'
18.1	1	'High'
19.636	1	'High'
17.2	1	'High'
19.182	1	'High'
21.1	1	'High'
31.364	1	'Low'
17.8	1	'High'
18.3	1	'High'
17.636	1.091	'High'
19.5	1	'High'
14.545	1	'High'
16.1	1	'High'
17.273	1	'High'
20.8	1	'High'
16.6	1	'High'
24.818	1	'High'
21.2	1	'High'
28.455	1	'Low'
19.1	1	'High'
22.909	1	'High'
18.3	1	'High'
22.8	1	'High'
16.273	1	'High'
16.2	1	'High'
17	1	'High'
16.2	1	'High'
16.182	1	'High'
17.9	1	'High'
20.5	1	'High'
23	1	'High'
20.1	1	'High'
17.909	1	'High'
16.8	1.4	'High'
17.545	1	'High'
21.5	1	'High'
17.4	1	'High'
13.818	1	'High'
20.8	1.1	'High'
24	1	'High'
17.9	1	'High'
22.182	1	'High'
15.8	1	'High'
22.4	1	'High'
20.818	1	'High'
17.4	1	'High'
19.818	1	'High'
16.4	1	'High'
18.636	1	'High'
15.8	1	'High'
15.818	1	'High'
25.7	1	'Low'
16.4	1	'High'
21.455	1	'High'
25.2	1	'Low'
18.182	1	'High'
16.4	1.1	'High'
14.818	1	'High'
19.9	1	'High'
20.636	1	'High'
17.9	1	'High'
19.5	1	'High'
29.091	1	'Low'
41.7	1	'Low'
23	1	'High'
23.4	1	'High'
33.727	1	'Low'
42.6	1	'Low'
44.7	1	'Low'
46.909	1	'Low'
35.4	1	'Low'
33.455	1	'Low'
30.5	1	'Low'
37.455	1	'Low'
35.7	1.2	'Low'
34.2	1	'Low'
33	1	'Low'
35.4	1	'Low'
39.273	1	'Low'
32.2	1	'Low'
33.364	1	'Low'
33.5	1	'Low'
31.2	1	'Low'
36.909	1	'Low'
34.4	1	'Low'
42.636	1	'Low'
36.1	1	'Low'
44.636	1	'Low'
37.7	1	'Low'
38.8	1	'Low'
51.455	1	'Very Low'
42	1	'Low'
48.727	1	'Low'
24.1	1	'High'
16.636	1	'High'
17.7	1	'High'
16.8	1	'High'
17.364	1	'High'
17.4	1	'High'
14.818	1	'High'
17.9	1	'High'
22.273	1	'High'
27.7	1	'Low'
18.8	1	'High'
17.273	1	'High'
18.6	1	'High'
19.364	1	'High'
17.6	1	'High'
17.545	1	'High'
18.3	1	'High'
27	1	'Low'
24.7	1	'High'
26.9	1	'Low'
30.182	1	'Low'
30.3	1	'Low'
27.273	1	'Low'
24.2	1	'High'
22.545	1	'High'
18.8	1	'High'
18	1	'High'
17.727	1.727	'High'
18.9	1	'High'
15.727	1	'High'
15.6	1	'High'
[truncated: 428 more rows]
